# Supplementary material for: The role of information in consumer preferences for sustainable certified palm oil products in Germany
Source: PLoS One. 2022 Jul 25;17(7):e0271198. doi: 10.1371/journal.pone.0271198 (PMC9312394; doi:10.1371/journal.pone.0271198)
Supplement: S2 Data — (DAT) [file pone.0271198.s003.dat]

ID	4-levelsa	4-levelsb	branda	rspoa	organicb	rspob	priceb	brandb	hhmembers	no_child	income	sex	children	Education	Sunday	pricea	organica	choice_alt	age	anabrand	anaorganic	anarspo	ana4l	anaprice	distrust_organic	distrust_rspo	distrust_4l	pers_sacr	trust_NGO_Sc	trust_off	trust_impact	concern_futir_env	v_44r2	v_43r2	v_150r2
1	1	2	1	0	1	1	0.99	0	4	2	4	1	1	4	8	1.99	0	2	31	2	3	4	5	1	3	1	3	4.5	3	2.5	4.5	4.666667	4	5	3
1	0	1	1	1	1	2	2.79	0	4	2	4	1	1	4	8	1.99	0	1	31	2	3	4	5	1	3	1	3	4.5	3	2.5	4.5	4.666667	4	5	3
1	1	0	0	0	0	1	1.29	1	4	2	4	1	1	4	8	2.79	1	2	31	2	3	4	5	1	3	1	3	4.5	3	2.5	4.5	4.666667	4	5	3
1	0	1	0	1	1	0	1.99	1	4	2	4	1	1	4	8	2.79	0	2	31	2	3	4	5	1	3	1	3	4.5	3	2.5	4.5	4.666667	4	5	3
1	1	2	0	0	1	2	1.29	1	4	2	4	1	1	4	8	0.99	0	2	31	2	3	4	5	1	3	1	3	4.5	3	2.5	4.5	4.666667	4	5	3
1	0	2	1	2	1	1	0.99	0	4	2	4	1	1	4	8	1.99	0	2	31	2	3	4	5	1	3	1	3	4.5	3	2.5	4.5	4.666667	4	5	3
2	1	2	1	0	1	1	0.99	0	2	0	7	0	0	5	2	1.99	0	1	67	1	5	4	3	2	3	2	3	3.5	3	3.25	3	4	4	4	3
2	0	1	1	1	1	2	2.79	0	2	0	7	0	0	5	2	1.99	0	2	67	1	5	4	3	2	3	2	3	3.5	3	3.25	3	4	4	4	3
2	1	0	0	0	0	1	1.29	1	2	0	7	0	0	5	2	2.79	1	1	67	1	5	4	3	2	3	2	3	3.5	3	3.25	3	4	4	4	3
2	0	1	0	1	1	0	1.99	1	2	0	7	0	0	5	2	2.79	0	1	67	1	5	4	3	2	3	2	3	3.5	3	3.25	3	4	4	4	3
2	1	2	0	0	1	2	1.29	1	2	0	7	0	0	5	2	0.99	0	2	67	1	5	4	3	2	3	2	3	3.5	3	3.25	3	4	4	4	3
2	0	2	1	2	1	1	0.99	0	2	0	7	0	0	5	2	1.99	0	1	67	1	5	4	3	2	3	2	3	3.5	3	3.25	3	4	4	4	3
3	1	2	1	0	1	1	0.99	0	2	0	2	1	0	5	3	1.99	0	2	22	5	1	3	4	2	3	1	2	5	4.5	2.5	2	4.666667	4	4	4
3	0	1	1	1	1	2	2.79	0	2	0	2	1	0	5	3	1.99	0	2	22	5	1	3	4	2	3	1	2	5	4.5	2.5	2	4.666667	4	4	4
3	1	0	0	0	0	1	1.29	1	2	0	2	1	0	5	3	2.79	1	2	22	5	1	3	4	2	3	1	2	5	4.5	2.5	2	4.666667	4	4	4
3	0	1	0	1	1	0	1.99	1	2	0	2	1	0	5	3	2.79	0	2	22	5	1	3	4	2	3	1	2	5	4.5	2.5	2	4.666667	4	4	4
3	1	2	0	0	1	2	1.29	1	2	0	2	1	0	5	3	0.99	0	2	22	5	1	3	4	2	3	1	2	5	4.5	2.5	2	4.666667	4	4	4
3	0	2	1	2	1	1	0.99	0	2	0	2	1	0	5	3	1.99	0	2	22	5	1	3	4	2	3	1	2	5	4.5	2.5	2	4.666667	4	4	4
4	1	2	1	0	1	1	0.99	0	1	0	5	1	0	6	3	1.99	0	2	56	4	1	5	2	3	3	3	3	3.5	3	2.5	2	4.333333	4	5	5
4	0	1	1	1	1	2	2.79	0	1	0	5	1	0	6	3	1.99	0	2	56	4	1	5	2	3	3	3	3	3.5	3	2.5	2	4.333333	4	5	5
4	1	0	0	0	0	1	1.29	1	1	0	5	1	0	6	3	2.79	1	1	56	4	1	5	2	3	3	3	3	3.5	3	2.5	2	4.333333	4	5	5
4	0	1	0	1	1	0	1.99	1	1	0	5	1	0	6	3	2.79	0	2	56	4	1	5	2	3	3	3	3	3.5	3	2.5	2	4.333333	4	5	5
4	1	2	0	0	1	2	1.29	1	1	0	5	1	0	6	3	0.99	0	3	56	4	1	5	2	3	3	3	3	3.5	3	2.5	2	4.333333	4	5	5
4	0	2	1	2	1	1	0.99	0	1	0	5	1	0	6	3	1.99	0	3	56	4	1	5	2	3	3	3	3	3.5	3	2.5	2	4.333333	4	5	5
5	1	2	1	0	1	1	0.99	0	2	0	8	1	0	6	3	1.99	0	2	51	2	3	5	4	1	3	1	3	3.5	3	2.5	3.5	4.666667	4	4	1
5	0	1	1	1	1	2	2.79	0	2	0	8	1	0	6	3	1.99	0	2	51	2	3	5	4	1	3	1	3	3.5	3	2.5	3.5	4.666667	4	4	1
5	1	0	0	0	0	1	1.29	1	2	0	8	1	0	6	3	2.79	1	2	51	2	3	5	4	1	3	1	3	3.5	3	2.5	3.5	4.666667	4	4	1
5	0	1	0	1	1	0	1.99	1	2	0	8	1	0	6	3	2.79	0	2	51	2	3	5	4	1	3	1	3	3.5	3	2.5	3.5	4.666667	4	4	1
5	1	2	0	0	1	2	1.29	1	2	0	8	1	0	6	3	0.99	0	2	51	2	3	5	4	1	3	1	3	3.5	3	2.5	3.5	4.666667	4	4	1
5	0	2	1	2	1	1	0.99	0	2	0	8	1	0	6	3	1.99	0	2	51	2	3	5	4	1	3	1	3	3.5	3	2.5	3.5	4.666667	4	4	1
6	1	2	1	0	1	1	0.99	0	2	0	5	0	0	7	6	1.99	0	2	71	5	1	3	4	2	3	1	2	3.5	4	2.25	1.5	4.333333	5	3	4
6	0	1	1	1	1	2	2.79	0	2	0	5	0	0	7	6	1.99	0	3	71	5	1	3	4	2	3	1	2	3.5	4	2.25	1.5	4.333333	5	3	4
6	1	0	0	0	0	1	1.29	1	2	0	5	0	0	7	6	2.79	1	1	71	5	1	3	4	2	3	1	2	3.5	4	2.25	1.5	4.333333	5	3	4
6	0	1	0	1	1	0	1.99	1	2	0	5	0	0	7	6	2.79	0	3	71	5	1	3	4	2	3	1	2	3.5	4	2.25	1.5	4.333333	5	3	4
6	1	2	0	0	1	2	1.29	1	2	0	5	0	0	7	6	0.99	0	3	71	5	1	3	4	2	3	1	2	3.5	4	2.25	1.5	4.333333	5	3	4
6	0	2	1	2	1	1	0.99	0	2	0	5	0	0	7	6	1.99	0	3	71	5	1	3	4	2	3	1	2	3.5	4	2.25	1.5	4.333333	5	3	4
7	1	2	1	0	1	1	0.99	0	1	0	3	0	0	4	6	1.99	0	2	70	2	3	5	4	1	1	3	2	3	2.5	2.25	1	2.666667	4	3	4
7	0	1	1	1	1	2	2.79	0	1	0	3	0	0	4	6	1.99	0	1	70	2	3	5	4	1	1	3	2	3	2.5	2.25	1	2.666667	4	3	4
7	1	0	0	0	0	1	1.29	1	1	0	3	0	0	4	6	2.79	1	3	70	2	3	5	4	1	1	3	2	3	2.5	2.25	1	2.666667	4	3	4
7	0	1	0	1	1	0	1.99	1	1	0	3	0	0	4	6	2.79	0	3	70	2	3	5	4	1	1	3	2	3	2.5	2.25	1	2.666667	4	3	4
7	1	2	0	0	1	2	1.29	1	1	0	3	0	0	4	6	0.99	0	2	70	2	3	5	4	1	1	3	2	3	2.5	2.25	1	2.666667	4	3	4
7	0	2	1	2	1	1	0.99	0	1	0	3	0	0	4	6	1.99	0	3	70	2	3	5	4	1	1	3	2	3	2.5	2.25	1	2.666667	4	3	4
8	1	2	1	0	1	1	0.99	0	1	0	4	0	0	8	3	1.99	0	3	41	4	2	3	1	5	3	3	1	4.5	3	2.75	2	4.333333	4	5	4
8	0	1	1	1	1	2	2.79	0	1	0	4	0	0	8	3	1.99	0	2	41	4	2	3	1	5	3	3	1	4.5	3	2.75	2	4.333333	4	5	4
8	1	0	0	0	0	1	1.29	1	1	0	4	0	0	8	3	2.79	1	1	41	4	2	3	1	5	3	3	1	4.5	3	2.75	2	4.333333	4	5	4
8	0	1	0	1	1	0	1.99	1	1	0	4	0	0	8	3	2.79	0	1	41	4	2	3	1	5	3	3	1	4.5	3	2.75	2	4.333333	4	5	4
8	1	2	0	0	1	2	1.29	1	1	0	4	0	0	8	3	0.99	0	2	41	4	2	3	1	5	3	3	1	4.5	3	2.75	2	4.333333	4	5	4
8	0	2	1	2	1	1	0.99	0	1	0	4	0	0	8	3	1.99	0	3	41	4	2	3	1	5	3	3	1	4.5	3	2.75	2	4.333333	4	5	4
9	1	2	1	0	1	1	0.99	0	1	0	6	0	0	8	3	1.99	0	2	33	3	4	1	5	2	3	1	2	5	4	2.25	3.5	4.666667	3	4	3
9	0	1	1	1	1	2	2.79	0	1	0	6	0	0	8	3	1.99	0	2	33	3	4	1	5	2	3	1	2	5	4	2.25	3.5	4.666667	3	4	3
9	1	0	0	0	0	1	1.29	1	1	0	6	0	0	8	3	2.79	1	2	33	3	4	1	5	2	3	1	2	5	4	2.25	3.5	4.666667	3	4	3
9	0	1	0	1	1	0	1.99	1	1	0	6	0	0	8	3	2.79	0	2	33	3	4	1	5	2	3	1	2	5	4	2.25	3.5	4.666667	3	4	3
9	1	2	0	0	1	2	1.29	1	1	0	6	0	0	8	3	0.99	0	2	33	3	4	1	5	2	3	1	2	5	4	2.25	3.5	4.666667	3	4	3
9	0	2	1	2	1	1	0.99	0	1	0	6	0	0	8	3	1.99	0	2	33	3	4	1	5	2	3	1	2	5	4	2.25	3.5	4.666667	3	4	3
10	1	2	1	0	1	1	0.99	0	3	0	6	0	0	8	2	1.99	0	2	34	5	2	4	3	1	3	2	3	2.5	3	2.5	2	4	3	3	2
10	0	1	1	1	1	2	2.79	0	3	0	6	0	0	8	2	1.99	0	2	34	5	2	4	3	1	3	2	3	2.5	3	2.5	2	4	3	3	2
10	1	0	0	0	0	1	1.29	1	3	0	6	0	0	8	2	2.79	1	1	34	5	2	4	3	1	3	2	3	2.5	3	2.5	2	4	3	3	2
10	0	1	0	1	1	0	1.99	1	3	0	6	0	0	8	2	2.79	0	2	34	5	2	4	3	1	3	2	3	2.5	3	2.5	2	4	3	3	2
10	1	2	0	0	1	2	1.29	1	3	0	6	0	0	8	2	0.99	0	2	34	5	2	4	3	1	3	2	3	2.5	3	2.5	2	4	3	3	2
10	0	2	1	2	1	1	0.99	0	3	0	6	0	0	8	2	1.99	0	2	34	5	2	4	3	1	3	2	3	2.5	3	2.5	2	4	3	3	2
11	1	2	1	0	1	1	0.99	0	2	0	9	1	0	8	3	1.99	0	3	71	4	1	2	3	5	3	3	2	3.5	4	2.75	3.5	4	4	4	4
11	0	1	1	1	1	2	2.79	0	2	0	9	1	0	8	3	1.99	0	2	71	4	1	2	3	5	3	3	2	3.5	4	2.75	3.5	4	4	4	4
11	1	0	0	0	0	1	1.29	1	2	0	9	1	0	8	3	2.79	1	1	71	4	1	2	3	5	3	3	2	3.5	4	2.75	3.5	4	4	4	4
11	0	1	0	1	1	0	1.99	1	2	0	9	1	0	8	3	2.79	0	2	71	4	1	2	3	5	3	3	2	3.5	4	2.75	3.5	4	4	4	4
11	1	2	0	0	1	2	1.29	1	2	0	9	1	0	8	3	0.99	0	2	71	4	1	2	3	5	3	3	2	3.5	4	2.75	3.5	4	4	4	4
11	0	2	1	2	1	1	0.99	0	2	0	9	1	0	8	3	1.99	0	3	71	4	1	2	3	5	3	3	2	3.5	4	2.75	3.5	4	4	4	4
12	1	2	1	0	1	1	0.99	0	3	0	8	0	0	3	1	1.99	0	2	57	1	2	5	3	4	3	3	3	3.5	3.5	2.5	4	4.333333	5	4	3
12	0	1	1	1	1	2	2.79	0	3	0	8	0	0	3	1	1.99	0	2	57	1	2	5	3	4	3	3	3	3.5	3.5	2.5	4	4.333333	5	4	3
12	1	0	0	0	0	1	1.29	1	3	0	8	0	0	3	1	2.79	1	1	57	1	2	5	3	4	3	3	3	3.5	3.5	2.5	4	4.333333	5	4	3
12	0	1	0	1	1	0	1.99	1	3	0	8	0	0	3	1	2.79	0	2	57	1	2	5	3	4	3	3	3	3.5	3.5	2.5	4	4.333333	5	4	3
12	1	2	0	0	1	2	1.29	1	3	0	8	0	0	3	1	0.99	0	3	57	1	2	5	3	4	3	3	3	3.5	3.5	2.5	4	4.333333	5	4	3
12	0	2	1	2	1	1	0.99	0	3	0	8	0	0	3	1	1.99	0	3	57	1	2	5	3	4	3	3	3	3.5	3.5	2.5	4	4.333333	5	4	3
13	1	2	1	0	1	1	0.99	0	2	0	8	1	0	8	2	1.99	0	2	55	3	1	5	4	2	3	3	3	4	3.5	2.5	3.5	4	4	4	4
13	0	1	1	1	1	2	2.79	0	2	0	8	1	0	8	2	1.99	0	2	55	3	1	5	4	2	3	3	3	4	3.5	2.5	3.5	4	4	4	4
13	1	0	0	0	0	1	1.29	1	2	0	8	1	0	8	2	2.79	1	1	55	3	1	5	4	2	3	3	3	4	3.5	2.5	3.5	4	4	4	4
13	0	1	0	1	1	0	1.99	1	2	0	8	1	0	8	2	2.79	0	2	55	3	1	5	4	2	3	3	3	4	3.5	2.5	3.5	4	4	4	4
13	1	2	0	0	1	2	1.29	1	2	0	8	1	0	8	2	0.99	0	2	55	3	1	5	4	2	3	3	3	4	3.5	2.5	3.5	4	4	4	4
13	0	2	1	2	1	1	0.99	0	2	0	8	1	0	8	2	1.99	0	2	55	3	1	5	4	2	3	3	3	4	3.5	2.5	3.5	4	4	4	4
14	1	2	1	0	1	1	0.99	0	1	0	4	1	0	8	3	1.99	0	2	51	4	1	2	3	5	3	3	3	5	3.5	4.25	2	4.666667	5	4	4
14	0	1	1	1	1	2	2.79	0	1	0	4	1	0	8	3	1.99	0	2	51	4	1	2	3	5	3	3	3	5	3.5	4.25	2	4.666667	5	4	4
14	1	0	0	0	0	1	1.29	1	1	0	4	1	0	8	3	2.79	1	1	51	4	1	2	3	5	3	3	3	5	3.5	4.25	2	4.666667	5	4	4
14	0	1	0	1	1	0	1.99	1	1	0	4	1	0	8	3	2.79	0	2	51	4	1	2	3	5	3	3	3	5	3.5	4.25	2	4.666667	5	4	4
14	1	2	0	0	1	2	1.29	1	1	0	4	1	0	8	3	0.99	0	2	51	4	1	2	3	5	3	3	3	5	3.5	4.25	2	4.666667	5	4	4
14	0	2	1	2	1	1	0.99	0	1	0	4	1	0	8	3	1.99	0	2	51	4	1	2	3	5	3	3	3	5	3.5	4.25	2	4.666667	5	4	4
15	1	2	1	0	1	1	0.99	0	3	0	8	0	0	3	1	1.99	0	3	53	1	2	3	4	5	3	3	3	3.5	4	3.25	3	4.666667	4	4	4
15	0	1	1	1	1	2	2.79	0	3	0	8	0	0	3	1	1.99	0	1	53	1	2	3	4	5	3	3	3	3.5	4	3.25	3	4.666667	4	4	4
15	1	0	0	0	0	1	1.29	1	3	0	8	0	0	3	1	2.79	1	2	53	1	2	3	4	5	3	3	3	3.5	4	3.25	3	4.666667	4	4	4
15	0	1	0	1	1	0	1.99	1	3	0	8	0	0	3	1	2.79	0	1	53	1	2	3	4	5	3	3	3	3.5	4	3.25	3	4.666667	4	4	4
15	1	2	0	0	1	2	1.29	1	3	0	8	0	0	3	1	0.99	0	2	53	1	2	3	4	5	3	3	3	3.5	4	3.25	3	4.666667	4	4	4
15	0	2	1	2	1	1	0.99	0	3	0	8	0	0	3	1	1.99	0	2	53	1	2	3	4	5	3	3	3	3.5	4	3.25	3	4.666667	4	4	4
16	1	2	1	0	1	1	0.99	0	3	0	8	0	0	3	1	1.99	0	3	59	1	2	5	4	3	3	3	3	3	3.5	3.25	4.5	4.666667	4	3	3
16	0	1	1	1	1	2	2.79	0	3	0	8	0	0	3	1	1.99	0	1	59	1	2	5	4	3	3	3	3	3	3.5	3.25	4.5	4.666667	4	3	3
16	1	0	0	0	0	1	1.29	1	3	0	8	0	0	3	1	2.79	1	2	59	1	2	5	4	3	3	3	3	3	3.5	3.25	4.5	4.666667	4	3	3
16	0	1	0	1	1	0	1.99	1	3	0	8	0	0	3	1	2.79	0	1	59	1	2	5	4	3	3	3	3	3	3.5	3.25	4.5	4.666667	4	3	3
16	1	2	0	0	1	2	1.29	1	3	0	8	0	0	3	1	0.99	0	2	59	1	2	5	4	3	3	3	3	3	3.5	3.25	4.5	4.666667	4	3	3
16	0	2	1	2	1	1	0.99	0	3	0	8	0	0	3	1	1.99	0	2	59	1	2	5	4	3	3	3	3	3	3.5	3.25	4.5	4.666667	4	3	3
17	1	2	1	0	1	1	0.99	0	3	0	3	0	0	6	2	1.99	0	2	69	2	3	4	5	1	1	3	3	1.5	4	3.5	1.5	3.666667	3	4	3
17	0	1	1	1	1	2	2.79	0	3	0	3	0	0	6	2	1.99	0	3	69	2	3	4	5	1	1	3	3	1.5	4	3.5	1.5	3.666667	3	4	3
17	1	0	0	0	0	1	1.29	1	3	0	3	0	0	6	2	2.79	1	1	69	2	3	4	5	1	1	3	3	1.5	4	3.5	1.5	3.666667	3	4	3
17	0	1	0	1	1	0	1.99	1	3	0	3	0	0	6	2	2.79	0	2	69	2	3	4	5	1	1	3	3	1.5	4	3.5	1.5	3.666667	3	4	3
17	1	2	0	0	1	2	1.29	1	3	0	3	0	0	6	2	0.99	0	2	69	2	3	4	5	1	1	3	3	1.5	4	3.5	1.5	3.666667	3	4	3
17	0	2	1	2	1	1	0.99	0	3	0	3	0	0	6	2	1.99	0	2	69	2	3	4	5	1	1	3	3	1.5	4	3.5	1.5	3.666667	3	4	3
18	1	2	1	0	1	1	0.99	0	2	0	7	0	0	6	1	1.99	0	3	50	2	3	5	4	1	3	3	3	2.5	3.5	2.5	1.5	2.333333	2	1	1
18	0	1	1	1	1	2	2.79	0	2	0	7	0	0	6	1	1.99	0	1	50	2	3	5	4	1	3	3	3	2.5	3.5	2.5	1.5	2.333333	2	1	1
18	1	0	0	0	0	1	1.29	1	2	0	7	0	0	6	1	2.79	1	2	50	2	3	5	4	1	3	3	3	2.5	3.5	2.5	1.5	2.333333	2	1	1
18	0	1	0	1	1	0	1.99	1	2	0	7	0	0	6	1	2.79	0	2	50	2	3	5	4	1	3	3	3	2.5	3.5	2.5	1.5	2.333333	2	1	1
18	1	2	0	0	1	2	1.29	1	2	0	7	0	0	6	1	0.99	0	2	50	2	3	5	4	1	3	3	3	2.5	3.5	2.5	1.5	2.333333	2	1	1
18	0	2	1	2	1	1	0.99	0	2	0	7	0	0	6	1	1.99	0	2	50	2	3	5	4	1	3	3	3	2.5	3.5	2.5	1.5	2.333333	2	1	1
19	1	2	1	0	1	1	0.99	0	1	0	5	1	0	6	3	1.99	0	3	58	4	1	5	2	3	3	3	3	3.5	4	1.75	3	3.666667	5	5	5
19	0	1	1	1	1	2	2.79	0	1	0	5	1	0	6	3	1.99	0	1	58	4	1	5	2	3	3	3	3	3.5	4	1.75	3	3.666667	5	5	5
19	1	0	0	0	0	1	1.29	1	1	0	5	1	0	6	3	2.79	1	2	58	4	1	5	2	3	3	3	3	3.5	4	1.75	3	3.666667	5	5	5
19	0	1	0	1	1	0	1.99	1	1	0	5	1	0	6	3	2.79	0	1	58	4	1	5	2	3	3	3	3	3.5	4	1.75	3	3.666667	5	5	5
19	1	2	0	0	1	2	1.29	1	1	0	5	1	0	6	3	0.99	0	2	58	4	1	5	2	3	3	3	3	3.5	4	1.75	3	3.666667	5	5	5
19	0	2	1	2	1	1	0.99	0	1	0	5	1	0	6	3	1.99	0	2	58	4	1	5	2	3	3	3	3	3.5	4	1.75	3	3.666667	5	5	5
20	1	2	1	0	1	1	0.99	0	2	0	7	0	0	7	3	1.99	0	2	68	5	1	4	3	2	3	3	3	5	3	2.25	3	5	5	4	4
20	0	1	1	1	1	2	2.79	0	2	0	7	0	0	7	3	1.99	0	2	68	5	1	4	3	2	3	3	3	5	3	2.25	3	5	5	4	4
20	1	0	0	0	0	1	1.29	1	2	0	7	0	0	7	3	2.79	1	1	68	5	1	4	3	2	3	3	3	5	3	2.25	3	5	5	4	4
20	0	1	0	1	1	0	1.99	1	2	0	7	0	0	7	3	2.79	0	2	68	5	1	4	3	2	3	3	3	5	3	2.25	3	5	5	4	4
20	1	2	0	0	1	2	1.29	1	2	0	7	0	0	7	3	0.99	0	2	68	5	1	4	3	2	3	3	3	5	3	2.25	3	5	5	4	4
20	0	2	1	2	1	1	0.99	0	2	0	7	0	0	7	3	1.99	0	2	68	5	1	4	3	2	3	3	3	5	3	2.25	3	5	5	4	4
21	1	2	1	0	1	1	0.99	0	2	0	7	1	0	8	3	1.99	0	2	28	5	3	4	1	2	3	3	3	3.5	4.5	2.25	1.5	5	3	2	2
21	0	1	1	1	1	2	2.79	0	2	0	7	1	0	8	3	1.99	0	2	28	5	3	4	1	2	3	3	3	3.5	4.5	2.25	1.5	5	3	2	2
21	1	0	0	0	0	1	1.29	1	2	0	7	1	0	8	3	2.79	1	2	28	5	3	4	1	2	3	3	3	3.5	4.5	2.25	1.5	5	3	2	2
21	0	1	0	1	1	0	1.99	1	2	0	7	1	0	8	3	2.79	0	2	28	5	3	4	1	2	3	3	3	3.5	4.5	2.25	1.5	5	3	2	2
21	1	2	0	0	1	2	1.29	1	2	0	7	1	0	8	3	0.99	0	2	28	5	3	4	1	2	3	3	3	3.5	4.5	2.25	1.5	5	3	2	2
21	0	2	1	2	1	1	0.99	0	2	0	7	1	0	8	3	1.99	0	2	28	5	3	4	1	2	3	3	3	3.5	4.5	2.25	1.5	5	3	2	2
22	1	2	1	0	1	1	1.29	0	5	0	6	1	0	5	3	2.79	0	2	26	4	2	5	3	1	3	1	3	2	3	2.25	2	4.333333	3	4	2
22	0	1	1	1	1	2	3.99	0	5	0	6	1	0	5	3	2.79	0	1	26	4	2	5	3	1	3	1	3	2	3	2.25	2	4.333333	3	4	2
22	1	0	0	0	0	1	1.99	1	5	0	6	1	0	5	3	3.99	1	2	26	4	2	5	3	1	3	1	3	2	3	2.25	2	4.333333	3	4	2
22	0	1	0	1	1	0	2.79	1	5	0	6	1	0	5	3	3.99	0	2	26	4	2	5	3	1	3	1	3	2	3	2.25	2	4.333333	3	4	2
22	1	2	0	0	1	2	1.99	1	5	0	6	1	0	5	3	1.29	0	2	26	4	2	5	3	1	3	1	3	2	3	2.25	2	4.333333	3	4	2
22	0	2	1	2	1	1	1.29	0	5	0	6	1	0	5	3	2.79	0	2	26	4	2	5	3	1	3	1	3	2	3	2.25	2	4.333333	3	4	2
23	1	2	1	0	1	1	0.99	0	2	0	8	1	0	8	3	1.99	0	2	29	4	1	5	2	3	3	1	3	4.5	4	3.5	4.5	4.333333	4	5	4
23	0	1	1	1	1	2	2.79	0	2	0	8	1	0	8	3	1.99	0	2	29	4	1	5	2	3	3	1	3	4.5	4	3.5	4.5	4.333333	4	5	4
23	1	0	0	0	0	1	1.29	1	2	0	8	1	0	8	3	2.79	1	1	29	4	1	5	2	3	3	1	3	4.5	4	3.5	4.5	4.333333	4	5	4
23	0	1	0	1	1	0	1.99	1	2	0	8	1	0	8	3	2.79	0	2	29	4	1	5	2	3	3	1	3	4.5	4	3.5	4.5	4.333333	4	5	4
23	1	2	0	0	1	2	1.29	1	2	0	8	1	0	8	3	0.99	0	2	29	4	1	5	2	3	3	1	3	4.5	4	3.5	4.5	4.333333	4	5	4
23	0	2	1	2	1	1	0.99	0	2	0	8	1	0	8	3	1.99	0	2	29	4	1	5	2	3	3	1	3	4.5	4	3.5	4.5	4.333333	4	5	4
24	1	2	1	0	1	1	0.99	0	1	0	3	0	0	4	6	1.99	0	2	72	2	3	5	4	1	1	3	2	3	3	2.25	1.5	2.333333	3	2	4
24	0	1	1	1	1	2	2.79	0	1	0	3	0	0	4	6	1.99	0	1	72	2	3	5	4	1	1	3	2	3	3	2.25	1.5	2.333333	3	2	4
24	1	0	0	0	0	1	1.29	1	1	0	3	0	0	4	6	2.79	1	3	72	2	3	5	4	1	1	3	2	3	3	2.25	1.5	2.333333	3	2	4
24	0	1	0	1	1	0	1.99	1	1	0	3	0	0	4	6	2.79	0	3	72	2	3	5	4	1	1	3	2	3	3	2.25	1.5	2.333333	3	2	4
24	1	2	0	0	1	2	1.29	1	1	0	3	0	0	4	6	0.99	0	2	72	2	3	5	4	1	1	3	2	3	3	2.25	1.5	2.333333	3	2	4
24	0	2	1	2	1	1	0.99	0	1	0	3	0	0	4	6	1.99	0	3	72	2	3	5	4	1	1	3	2	3	3	2.25	1.5	2.333333	3	2	4
25	1	2	1	0	1	1	0.99	0	5	0	6	1	0	5	3	1.99	0	2	19	5	2	3	4	1	3	1	2	4.5	4	3.25	3.5	5	3	4	1
25	0	1	1	1	1	2	2.79	0	5	0	6	1	0	5	3	1.99	0	1	19	5	2	3	4	1	3	1	2	4.5	4	3.25	3.5	5	3	4	1
25	1	0	0	0	0	1	1.29	1	5	0	6	1	0	5	3	2.79	1	2	19	5	2	3	4	1	3	1	2	4.5	4	3.25	3.5	5	3	4	1
25	0	1	0	1	1	0	1.99	1	5	0	6	1	0	5	3	2.79	0	2	19	5	2	3	4	1	3	1	2	4.5	4	3.25	3.5	5	3	4	1
25	1	2	0	0	1	2	1.29	1	5	0	6	1	0	5	3	0.99	0	1	19	5	2	3	4	1	3	1	2	4.5	4	3.25	3.5	5	3	4	1
25	0	2	1	2	1	1	0.99	0	5	0	6	1	0	5	3	1.99	0	2	19	5	2	3	4	1	3	1	2	4.5	4	3.25	3.5	5	3	4	1
26	1	2	1	0	1	1	0.99	0	3	0	3	0	0	6	2	1.99	0	2	67	2	3	5	4	1	1	3	3	1	3	3.25	3	3.333333	4	4	2
26	0	1	1	1	1	2	2.79	0	3	0	3	0	0	6	2	1.99	0	3	67	2	3	5	4	1	1	3	3	1	3	3.25	3	3.333333	4	4	2
26	1	0	0	0	0	1	1.29	1	3	0	3	0	0	6	2	2.79	1	1	67	2	3	5	4	1	1	3	3	1	3	3.25	3	3.333333	4	4	2
26	0	1	0	1	1	0	1.99	1	3	0	3	0	0	6	2	2.79	0	2	67	2	3	5	4	1	1	3	3	1	3	3.25	3	3.333333	4	4	2
26	1	2	0	0	1	2	1.29	1	3	0	3	0	0	6	2	0.99	0	2	67	2	3	5	4	1	1	3	3	1	3	3.25	3	3.333333	4	4	2
26	0	2	1	2	1	1	0.99	0	3	0	3	0	0	6	2	1.99	0	2	67	2	3	5	4	1	1	3	3	1	3	3.25	3	3.333333	4	4	2
27	1	2	1	0	1	1	0.99	0	2	0	8	0	0	8	3	1.99	0	2	35	3	1	4	5	2	3	3	1	3.5	3.5	2.75	3.5	4.333333	4	3	3
27	0	1	1	1	1	2	2.79	0	2	0	8	0	0	8	3	1.99	0	2	35	3	1	4	5	2	3	3	1	3.5	3.5	2.75	3.5	4.333333	4	3	3
27	1	0	0	0	0	1	1.29	1	2	0	8	0	0	8	3	2.79	1	2	35	3	1	4	5	2	3	3	1	3.5	3.5	2.75	3.5	4.333333	4	3	3
27	0	1	0	1	1	0	1.99	1	2	0	8	0	0	8	3	2.79	0	2	35	3	1	4	5	2	3	3	1	3.5	3.5	2.75	3.5	4.333333	4	3	3
27	1	2	0	0	1	2	1.29	1	2	0	8	0	0	8	3	0.99	0	2	35	3	1	4	5	2	3	3	1	3.5	3.5	2.75	3.5	4.333333	4	3	3
27	0	2	1	2	1	1	0.99	0	2	0	8	0	0	8	3	1.99	0	2	35	3	1	4	5	2	3	3	1	3.5	3.5	2.75	3.5	4.333333	4	3	3
28	1	2	1	0	1	1	0.99	0	2	0	2	1	0	5	3	1.99	0	2	25	5	1	3	4	2	3	1	2	5	4.5	2	2	4	3	5	3
28	0	1	1	1	1	2	2.79	0	2	0	2	1	0	5	3	1.99	0	2	25	5	1	3	4	2	3	1	2	5	4.5	2	2	4	3	5	3
28	1	0	0	0	0	1	1.29	1	2	0	2	1	0	5	3	2.79	1	2	25	5	1	3	4	2	3	1	2	5	4.5	2	2	4	3	5	3
28	0	1	0	1	1	0	1.99	1	2	0	2	1	0	5	3	2.79	0	2	25	5	1	3	4	2	3	1	2	5	4.5	2	2	4	3	5	3
28	1	2	0	0	1	2	1.29	1	2	0	2	1	0	5	3	0.99	0	2	25	5	1	3	4	2	3	1	2	5	4.5	2	2	4	3	5	3
28	0	2	1	2	1	1	0.99	0	2	0	2	1	0	5	3	1.99	0	2	25	5	1	3	4	2	3	1	2	5	4.5	2	2	4	3	5	3
29	1	2	1	0	1	1	0.99	0	1	0	3	0	0	8	3	1.99	0	2	28	2	3	4	5	1	3	1	2	3.5	3	3	2.5	4	4	5	1
29	0	1	1	1	1	2	2.79	0	1	0	3	0	0	8	3	1.99	0	1	28	2	3	4	5	1	3	1	2	3.5	3	3	2.5	4	4	5	1
29	1	0	0	0	0	1	1.29	1	1	0	3	0	0	8	3	2.79	1	2	28	2	3	4	5	1	3	1	2	3.5	3	3	2.5	4	4	5	1
29	0	1	0	1	1	0	1.99	1	1	0	3	0	0	8	3	2.79	0	2	28	2	3	4	5	1	3	1	2	3.5	3	3	2.5	4	4	5	1
29	1	2	0	0	1	2	1.29	1	1	0	3	0	0	8	3	0.99	0	2	28	2	3	4	5	1	3	1	2	3.5	3	3	2.5	4	4	5	1
29	0	2	1	2	1	1	0.99	0	1	0	3	0	0	8	3	1.99	0	2	28	2	3	4	5	1	3	1	2	3.5	3	3	2.5	4	4	5	1
30	1	2	1	0	1	1	0.99	0	2	0	5	0	0	7	6	1.99	0	2	73	5	1	3	4	2	3	1	2	3.5	5	2.75	2.5	4	4	3	4
30	0	1	1	1	1	2	2.79	0	2	0	5	0	0	7	6	1.99	0	3	73	5	1	3	4	2	3	1	2	3.5	5	2.75	2.5	4	4	3	4
30	1	0	0	0	0	1	1.29	1	2	0	5	0	0	7	6	2.79	1	1	73	5	1	3	4	2	3	1	2	3.5	5	2.75	2.5	4	4	3	4
30	0	1	0	1	1	0	1.99	1	2	0	5	0	0	7	6	2.79	0	3	73	5	1	3	4	2	3	1	2	3.5	5	2.75	2.5	4	4	3	4
30	1	2	0	0	1	2	1.29	1	2	0	5	0	0	7	6	0.99	0	3	73	5	1	3	4	2	3	1	2	3.5	5	2.75	2.5	4	4	3	4
30	0	2	1	2	1	1	0.99	0	2	0	5	0	0	7	6	1.99	0	3	73	5	1	3	4	2	3	1	2	3.5	5	2.75	2.5	4	4	3	4
31	1	2	1	0	1	1	0.99	0	2	0	7	0	0	6	1	1.99	0	3	55	2	3	5	4	1	3	3	3	2.5	2.5	2.5	1.5	2.333333	1	1	1
31	0	1	1	1	1	2	2.79	0	2	0	7	0	0	6	1	1.99	0	1	55	2	3	5	4	1	3	3	3	2.5	2.5	2.5	1.5	2.333333	1	1	1
31	1	0	0	0	0	1	1.29	1	2	0	7	0	0	6	1	2.79	1	2	55	2	3	5	4	1	3	3	3	2.5	2.5	2.5	1.5	2.333333	1	1	1
31	0	1	0	1	1	0	1.99	1	2	0	7	0	0	6	1	2.79	0	2	55	2	3	5	4	1	3	3	3	2.5	2.5	2.5	1.5	2.333333	1	1	1
31	1	2	0	0	1	2	1.29	1	2	0	7	0	0	6	1	0.99	0	2	55	2	3	5	4	1	3	3	3	2.5	2.5	2.5	1.5	2.333333	1	1	1
31	0	2	1	2	1	1	0.99	0	2	0	7	0	0	6	1	1.99	0	2	55	2	3	5	4	1	3	3	3	2.5	2.5	2.5	1.5	2.333333	1	1	1
32	1	2	1	0	1	1	0.99	0	2	0	6	1	0	8	3	1.99	0	2	60	5	1	4	2	3	3	3	1	5	2.5	1.5	3	4.666667	4	5	5
32	0	1	1	1	1	2	2.79	0	2	0	6	1	0	8	3	1.99	0	2	60	5	1	4	2	3	3	3	1	5	2.5	1.5	3	4.666667	4	5	5
32	1	0	0	0	0	1	1.29	1	2	0	6	1	0	8	3	2.79	1	1	60	5	1	4	2	3	3	3	1	5	2.5	1.5	3	4.666667	4	5	5
32	0	1	0	1	1	0	1.99	1	2	0	6	1	0	8	3	2.79	0	2	60	5	1	4	2	3	3	3	1	5	2.5	1.5	3	4.666667	4	5	5
32	1	2	0	0	1	2	1.29	1	2	0	6	1	0	8	3	0.99	0	2	60	5	1	4	2	3	3	3	1	5	2.5	1.5	3	4.666667	4	5	5
32	0	2	1	2	1	1	0.99	0	2	0	6	1	0	8	3	1.99	0	2	60	5	1	4	2	3	3	3	1	5	2.5	1.5	3	4.666667	4	5	5
33	1	2	1	0	1	1	0.99	0	5	0	6	1	0	5	3	1.99	0	2	18	5	2	3	4	1	3	1	2	5	5	3	3	4.666667	4	3	1
33	0	1	1	1	1	2	2.79	0	5	0	6	1	0	5	3	1.99	0	1	18	5	2	3	4	1	3	1	2	5	5	3	3	4.666667	4	3	1
33	1	0	0	0	0	1	1.29	1	5	0	6	1	0	5	3	2.79	1	2	18	5	2	3	4	1	3	1	2	5	5	3	3	4.666667	4	3	1
33	0	1	0	1	1	0	1.99	1	5	0	6	1	0	5	3	2.79	0	2	18	5	2	3	4	1	3	1	2	5	5	3	3	4.666667	4	3	1
33	1	2	0	0	1	2	1.29	1	5	0	6	1	0	5	3	0.99	0	1	18	5	2	3	4	1	3	1	2	5	5	3	3	4.666667	4	3	1
33	0	2	1	2	1	1	0.99	0	5	0	6	1	0	5	3	1.99	0	2	18	5	2	3	4	1	3	1	2	5	5	3	3	4.666667	4	3	1
34	1	2	1	0	1	1	0.99	0	2	0	6	1	0	8	3	1.99	0	2	21	5	2	1	4	3	2	1	3	4.5	3.5	2.5	2.5	4.333333	4	2	3
34	0	1	1	1	1	2	2.79	0	2	0	6	1	0	8	3	1.99	0	2	21	5	2	1	4	3	2	1	3	4.5	3.5	2.5	2.5	4.333333	4	2	3
34	1	0	0	0	0	1	1.29	1	2	0	6	1	0	8	3	2.79	1	2	21	5	2	1	4	3	2	1	3	4.5	3.5	2.5	2.5	4.333333	4	2	3
34	0	1	0	1	1	0	1.99	1	2	0	6	1	0	8	3	2.79	0	2	21	5	2	1	4	3	2	1	3	4.5	3.5	2.5	2.5	4.333333	4	2	3
34	1	2	0	0	1	2	1.29	1	2	0	6	1	0	8	3	0.99	0	2	21	5	2	1	4	3	2	1	3	4.5	3.5	2.5	2.5	4.333333	4	2	3
34	0	2	1	2	1	1	0.99	0	2	0	6	1	0	8	3	1.99	0	2	21	5	2	1	4	3	2	1	3	4.5	3.5	2.5	2.5	4.333333	4	2	3
35	1	2	1	0	1	1	0.99	0	4	0	4	1	1	4	8	1.99	0	2	33	2	3	4	5	1	3	1	3	4	2.5	1.75	4	4.333333	4	5	4
35	0	1	1	1	1	2	2.79	0	4	0	4	1	1	4	8	1.99	0	1	33	2	3	4	5	1	3	1	3	4	2.5	1.75	4	4.333333	4	5	4
35	1	0	0	0	0	1	1.29	1	4	0	4	1	1	4	8	2.79	1	2	33	2	3	4	5	1	3	1	3	4	2.5	1.75	4	4.333333	4	5	4
35	0	1	0	1	1	0	1.99	1	4	0	4	1	1	4	8	2.79	0	2	33	2	3	4	5	1	3	1	3	4	2.5	1.75	4	4.333333	4	5	4
35	1	2	0	0	1	2	1.29	1	4	0	4	1	1	4	8	0.99	0	2	33	2	3	4	5	1	3	1	3	4	2.5	1.75	4	4.333333	4	5	4
35	0	2	1	2	1	1	0.99	0	4	0	4	1	1	4	8	1.99	0	2	33	2	3	4	5	1	3	1	3	4	2.5	1.75	4	4.333333	4	5	4
36	1	2	1	0	1	1	0.99	0	2	0	8	1	0	6	3	1.99	0	2	52	2	3	5	4	1	3	1	3	3.5	2.5	2.5	4	5	4	4	2
36	0	1	1	1	1	2	2.79	0	2	0	8	1	0	6	3	1.99	0	2	52	2	3	5	4	1	3	1	3	3.5	2.5	2.5	4	5	4	4	2
36	1	0	0	0	0	1	1.29	1	2	0	8	1	0	6	3	2.79	1	2	52	2	3	5	4	1	3	1	3	3.5	2.5	2.5	4	5	4	4	2
36	0	1	0	1	1	0	1.99	1	2	0	8	1	0	6	3	2.79	0	2	52	2	3	5	4	1	3	1	3	3.5	2.5	2.5	4	5	4	4	2
36	1	2	0	0	1	2	1.29	1	2	0	8	1	0	6	3	0.99	0	2	52	2	3	5	4	1	3	1	3	3.5	2.5	2.5	4	5	4	4	2
36	0	2	1	2	1	1	0.99	0	2	0	8	1	0	6	3	1.99	0	2	52	2	3	5	4	1	3	1	3	3.5	2.5	2.5	4	5	4	4	2
37	1	2	1	0	1	1	0.99	0	2	0	7	0	0	6	1	1.99	0	3	51	2	3	5	4	1	3	3	3	2	2.5	2.75	1	2.666667	1	2	1
37	0	1	1	1	1	2	2.79	0	2	0	7	0	0	6	1	1.99	0	1	51	2	3	5	4	1	3	3	3	2	2.5	2.75	1	2.666667	1	2	1
37	1	0	0	0	0	1	1.29	1	2	0	7	0	0	6	1	2.79	1	2	51	2	3	5	4	1	3	3	3	2	2.5	2.75	1	2.666667	1	2	1
37	0	1	0	1	1	0	1.99	1	2	0	7	0	0	6	1	2.79	0	2	51	2	3	5	4	1	3	3	3	2	2.5	2.75	1	2.666667	1	2	1
37	1	2	0	0	1	2	1.29	1	2	0	7	0	0	6	1	0.99	0	2	51	2	3	5	4	1	3	3	3	2	2.5	2.75	1	2.666667	1	2	1
37	0	2	1	2	1	1	0.99	0	2	0	7	0	0	6	1	1.99	0	2	51	2	3	5	4	1	3	3	3	2	2.5	2.75	1	2.666667	1	2	1
38	1	2	1	0	1	1	0.99	0	3	0	8	0	0	3	1	1.99	0	2	58	1	2	4	3	5	3	3	3	2.5	3.5	3.25	5	4.333333	5	4	2
38	0	1	1	1	1	2	2.79	0	3	0	8	0	0	3	1	1.99	0	2	58	1	2	4	3	5	3	3	3	2.5	3.5	3.25	5	4.333333	5	4	2
38	1	0	0	0	0	1	1.29	1	3	0	8	0	0	3	1	2.79	1	1	58	1	2	4	3	5	3	3	3	2.5	3.5	3.25	5	4.333333	5	4	2
38	0	1	0	1	1	0	1.99	1	3	0	8	0	0	3	1	2.79	0	2	58	1	2	4	3	5	3	3	3	2.5	3.5	3.25	5	4.333333	5	4	2
38	1	2	0	0	1	2	1.29	1	3	0	8	0	0	3	1	0.99	0	3	58	1	2	4	3	5	3	3	3	2.5	3.5	3.25	5	4.333333	5	4	2
38	0	2	1	2	1	1	0.99	0	3	0	8	0	0	3	1	1.99	0	3	58	1	2	4	3	5	3	3	3	2.5	3.5	3.25	5	4.333333	5	4	2
39	1	2	1	0	1	1	0.99	0	2	0	7	0	0	7	3	1.99	0	1	67	5	1	4	3	2	3	3	3	4.5	4	2	1.5	4.666667	4	5	3
39	0	1	1	1	1	2	2.79	0	2	0	7	0	0	7	3	1.99	0	2	67	5	1	4	3	2	3	3	3	4.5	4	2	1.5	4.666667	4	5	3
39	1	0	0	0	0	1	1.29	1	2	0	7	0	0	7	3	2.79	1	1	67	5	1	4	3	2	3	3	3	4.5	4	2	1.5	4.666667	4	5	3
39	0	1	0	1	1	0	1.99	1	2	0	7	0	0	7	3	2.79	0	1	67	5	1	4	3	2	3	3	3	4.5	4	2	1.5	4.666667	4	5	3
39	1	2	0	0	1	2	1.29	1	2	0	7	0	0	7	3	0.99	0	2	67	5	1	4	3	2	3	3	3	4.5	4	2	1.5	4.666667	4	5	3
39	0	2	1	2	1	1	0.99	0	2	0	7	0	0	7	3	1.99	0	1	67	5	1	4	3	2	3	3	3	4.5	4	2	1.5	4.666667	4	5	3
40	1	2	1	0	1	1	0.99	0	4	0	6	1	0	8	3	1.99	0	2	26	3	2	5	4	1	3	3	1	4.5	4	2.5	3.5	5	3	5	1
40	0	1	1	1	1	2	2.79	0	4	0	6	1	0	8	3	1.99	0	1	26	3	2	5	4	1	3	3	1	4.5	4	2.5	3.5	5	3	5	1
40	1	0	0	0	0	1	1.29	1	4	0	6	1	0	8	3	2.79	1	2	26	3	2	5	4	1	3	3	1	4.5	4	2.5	3.5	5	3	5	1
40	0	1	0	1	1	0	1.99	1	4	0	6	1	0	8	3	2.79	0	2	26	3	2	5	4	1	3	3	1	4.5	4	2.5	3.5	5	3	5	1
40	1	2	0	0	1	2	1.29	1	4	0	6	1	0	8	3	0.99	0	2	26	3	2	5	4	1	3	3	1	4.5	4	2.5	3.5	5	3	5	1
40	0	2	1	2	1	1	0.99	0	4	0	6	1	0	8	3	1.99	0	2	26	3	2	5	4	1	3	3	1	4.5	4	2.5	3.5	5	3	5	1
41	1	2	1	0	1	1	0.99	0	4	1	7	1	1	4	4	1.99	0	1	42	1	3	4	5	2	3	3	1	2.5	3	2	1.5	3.666667	3	2	1
41	0	1	1	1	1	2	2.79	0	4	1	7	1	1	4	4	1.99	0	1	42	1	3	4	5	2	3	3	1	2.5	3	2	1.5	3.666667	3	2	1
41	1	0	0	0	0	1	1.29	1	4	1	7	1	1	4	4	2.79	1	2	42	1	3	4	5	2	3	3	1	2.5	3	2	1.5	3.666667	3	2	1
41	0	1	0	1	1	0	1.99	1	4	1	7	1	1	4	4	2.79	0	2	42	1	3	4	5	2	3	3	1	2.5	3	2	1.5	3.666667	3	2	1
41	1	2	0	0	1	2	1.29	1	4	1	7	1	1	4	4	0.99	0	2	42	1	3	4	5	2	3	3	1	2.5	3	2	1.5	3.666667	3	2	1
41	0	2	1	2	1	1	0.99	0	4	1	7	1	1	4	4	1.99	0	1	42	1	3	4	5	2	3	3	1	2.5	3	2	1.5	3.666667	3	2	1
42	1	2	1	0	1	1	0.99	0	2	0	4	0	0	6	6	1.99	0	2	35	3	4	5	2	1	3	3	3	2.5	2.5	2	2	3.333333	3	4	1
42	0	1	1	1	1	2	2.79	0	2	0	4	0	0	6	6	1.99	0	1	35	3	4	5	2	1	3	3	3	2.5	2.5	2	2	3.333333	3	4	1
42	1	0	0	0	0	1	1.29	1	2	0	4	0	0	6	6	2.79	1	2	35	3	4	5	2	1	3	3	3	2.5	2.5	2	2	3.333333	3	4	1
42	0	1	0	1	1	0	1.99	1	2	0	4	0	0	6	6	2.79	0	2	35	3	4	5	2	1	3	3	3	2.5	2.5	2	2	3.333333	3	4	1
42	1	2	0	0	1	2	1.29	1	2	0	4	0	0	6	6	0.99	0	2	35	3	4	5	2	1	3	3	3	2.5	2.5	2	2	3.333333	3	4	1
42	0	2	1	2	1	1	0.99	0	2	0	4	0	0	6	6	1.99	0	2	35	3	4	5	2	1	3	3	3	2.5	2.5	2	2	3.333333	3	4	1
43	1	2	1	0	1	1	0.99	0	1	0	7	1	0	6	1	1.99	0	2	57	4	2	3	1	5	3	3	3	2.5	3.5	2.5	3.5	3.666667	4	4	3
43	0	1	1	1	1	2	2.79	0	1	0	7	1	0	6	1	1.99	0	2	57	4	2	3	1	5	3	3	3	2.5	3.5	2.5	3.5	3.666667	4	4	3
43	1	0	0	0	0	1	1.29	1	1	0	7	1	0	6	1	2.79	1	2	57	4	2	3	1	5	3	3	3	2.5	3.5	2.5	3.5	3.666667	4	4	3
43	0	1	0	1	1	0	1.99	1	1	0	7	1	0	6	1	2.79	0	1	57	4	2	3	1	5	3	3	3	2.5	3.5	2.5	3.5	3.666667	4	4	3
43	1	2	0	0	1	2	1.29	1	1	0	7	1	0	6	1	0.99	0	2	57	4	2	3	1	5	3	3	3	2.5	3.5	2.5	3.5	3.666667	4	4	3
43	0	2	1	2	1	1	0.99	0	1	0	7	1	0	6	1	1.99	0	2	57	4	2	3	1	5	3	3	3	2.5	3.5	2.5	3.5	3.666667	4	4	3
44	1	2	1	0	1	1	0.99	0	1	0	3	0	0	8	2	1.99	0	2	28	4	1	5	3	2	3	3	1	5	4	3.75	4	4.333333	3	4	4
44	0	1	1	1	1	2	2.79	0	1	0	3	0	0	8	2	1.99	0	2	28	4	1	5	3	2	3	3	1	5	4	3.75	4	4.333333	3	4	4
44	1	0	0	0	0	1	1.29	1	1	0	3	0	0	8	2	2.79	1	1	28	4	1	5	3	2	3	3	1	5	4	3.75	4	4.333333	3	4	4
44	0	1	0	1	1	0	1.99	1	1	0	3	0	0	8	2	2.79	0	2	28	4	1	5	3	2	3	3	1	5	4	3.75	4	4.333333	3	4	4
44	1	2	0	0	1	2	1.29	1	1	0	3	0	0	8	2	0.99	0	2	28	4	1	5	3	2	3	3	1	5	4	3.75	4	4.333333	3	4	4
44	0	2	1	2	1	1	0.99	0	1	0	3	0	0	8	2	1.99	0	2	28	4	1	5	3	2	3	3	1	5	4	3.75	4	4.333333	3	4	4
45	1	2	1	0	1	1	0.99	0	2	0	4	0	0	6	6	1.99	0	2	33	3	4	5	2	1	3	3	3	3	3	1.75	2	3.333333	2	4	2
45	0	1	1	1	1	2	2.79	0	2	0	4	0	0	6	6	1.99	0	1	33	3	4	5	2	1	3	3	3	3	3	1.75	2	3.333333	2	4	2
45	1	0	0	0	0	1	1.29	1	2	0	4	0	0	6	6	2.79	1	2	33	3	4	5	2	1	3	3	3	3	3	1.75	2	3.333333	2	4	2
45	0	1	0	1	1	0	1.99	1	2	0	4	0	0	6	6	2.79	0	2	33	3	4	5	2	1	3	3	3	3	3	1.75	2	3.333333	2	4	2
45	1	2	0	0	1	2	1.29	1	2	0	4	0	0	6	6	0.99	0	2	33	3	4	5	2	1	3	3	3	3	3	1.75	2	3.333333	2	4	2
45	0	2	1	2	1	1	0.99	0	2	0	4	0	0	6	6	1.99	0	2	33	3	4	5	2	1	3	3	3	3	3	1.75	2	3.333333	2	4	2
46	1	2	1	0	1	1	0.99	0	2	0	8	0	0	8	3	1.99	0	2	28	3	2	4	5	1	3	2	3	3.5	3	3	4	3.666667	4	3	1
46	0	1	1	1	1	2	2.79	0	2	0	8	0	0	8	3	1.99	0	2	28	3	2	4	5	1	3	2	3	3.5	3	3	4	3.666667	4	3	1
46	1	0	0	0	0	1	1.29	1	2	0	8	0	0	8	3	2.79	1	3	28	3	2	4	5	1	3	2	3	3.5	3	3	4	3.666667	4	3	1
46	0	1	0	1	1	0	1.99	1	2	0	8	0	0	8	3	2.79	0	3	28	3	2	4	5	1	3	2	3	3.5	3	3	4	3.666667	4	3	1
46	1	2	0	0	1	2	1.29	1	2	0	8	0	0	8	3	0.99	0	2	28	3	2	4	5	1	3	2	3	3.5	3	3	4	3.666667	4	3	1
46	0	2	1	2	1	1	0.99	0	2	0	8	0	0	8	3	1.99	0	3	28	3	2	4	5	1	3	2	3	3.5	3	3	4	3.666667	4	3	1
47	1	2	1	0	1	1	0.99	0	2	0	9	0	0	8	6	1.99	0	3	67	2	1	4	3	5	3	2	3	1.5	2	2.5	3.5	2.666667	1	2	3
47	0	1	1	1	1	2	2.79	0	2	0	9	0	0	8	6	1.99	0	3	67	2	1	4	3	5	3	2	3	1.5	2	2.5	3.5	2.666667	1	2	3
47	1	0	0	0	0	1	1.29	1	2	0	9	0	0	8	6	2.79	1	3	67	2	1	4	3	5	3	2	3	1.5	2	2.5	3.5	2.666667	1	2	3
47	0	1	0	1	1	0	1.99	1	2	0	9	0	0	8	6	2.79	0	3	67	2	1	4	3	5	3	2	3	1.5	2	2.5	3.5	2.666667	1	2	3
47	1	2	0	0	1	2	1.29	1	2	0	9	0	0	8	6	0.99	0	3	67	2	1	4	3	5	3	2	3	1.5	2	2.5	3.5	2.666667	1	2	3
47	0	2	1	2	1	1	0.99	0	2	0	9	0	0	8	6	1.99	0	3	67	2	1	4	3	5	3	2	3	1.5	2	2.5	3.5	2.666667	1	2	3
48	1	2	1	0	1	1	0.99	0	2	0	3	1	0	8	3	1.99	0	2	27	5	2	3	4	1	3	2	3	2.5	3.5	2.75	3.5	4	3	4	3
48	0	1	1	1	1	2	2.79	0	2	0	3	1	0	8	3	1.99	0	1	27	5	2	3	4	1	3	2	3	2.5	3.5	2.75	3.5	4	3	4	3
48	1	0	0	0	0	1	1.29	1	2	0	3	1	0	8	3	2.79	1	2	27	5	2	3	4	1	3	2	3	2.5	3.5	2.75	3.5	4	3	4	3
48	0	1	0	1	1	0	1.99	1	2	0	3	1	0	8	3	2.79	0	2	27	5	2	3	4	1	3	2	3	2.5	3.5	2.75	3.5	4	3	4	3
48	1	2	0	0	1	2	1.29	1	2	0	3	1	0	8	3	0.99	0	2	27	5	2	3	4	1	3	2	3	2.5	3.5	2.75	3.5	4	3	4	3
48	0	2	1	2	1	1	0.99	0	2	0	3	1	0	8	3	1.99	0	2	27	5	2	3	4	1	3	2	3	2.5	3.5	2.75	3.5	4	3	4	3
49	1	2	1	0	1	1	0.99	0	2	0	3	1	0	8	3	1.99	0	2	24	5	3	2	1	4	3	3	3	3.5	3.5	2	2.5	4.333333	5	2	4
49	0	1	1	1	1	2	2.79	0	2	0	3	1	0	8	3	1.99	0	2	24	5	3	2	1	4	3	3	3	3.5	3.5	2	2.5	4.333333	5	2	4
49	1	0	0	0	0	1	1.29	1	2	0	3	1	0	8	3	2.79	1	1	24	5	3	2	1	4	3	3	3	3.5	3.5	2	2.5	4.333333	5	2	4
49	0	1	0	1	1	0	1.99	1	2	0	3	1	0	8	3	2.79	0	2	24	5	3	2	1	4	3	3	3	3.5	3.5	2	2.5	4.333333	5	2	4
49	1	2	0	0	1	2	1.29	1	2	0	3	1	0	8	3	0.99	0	2	24	5	3	2	1	4	3	3	3	3.5	3.5	2	2.5	4.333333	5	2	4
49	0	2	1	2	1	1	0.99	0	2	0	3	1	0	8	3	1.99	0	1	24	5	3	2	1	4	3	3	3	3.5	3.5	2	2.5	4.333333	5	2	4
50	1	2	1	0	1	1	0.99	0	1	0	3	1	0	8	3	1.99	0	2	29	5	1	4	3	2	3	3	3	4.5	4	3	1.5	4.333333	4	4	3
50	0	1	1	1	1	2	2.79	0	1	0	3	1	0	8	3	1.99	0	2	29	5	1	4	3	2	3	3	3	4.5	4	3	1.5	4.333333	4	4	3
50	1	0	0	0	0	1	1.29	1	1	0	3	1	0	8	3	2.79	1	2	29	5	1	4	3	2	3	3	3	4.5	4	3	1.5	4.333333	4	4	3
50	0	1	0	1	1	0	1.99	1	1	0	3	1	0	8	3	2.79	0	2	29	5	1	4	3	2	3	3	3	4.5	4	3	1.5	4.333333	4	4	3
50	1	2	0	0	1	2	1.29	1	1	0	3	1	0	8	3	0.99	0	2	29	5	1	4	3	2	3	3	3	4.5	4	3	1.5	4.333333	4	4	3
50	0	2	1	2	1	1	0.99	0	1	0	3	1	0	8	3	1.99	0	2	29	5	1	4	3	2	3	3	3	4.5	4	3	1.5	4.333333	4	4	3
51	1	2	1	0	1	1	0.99	0	1	0	2	1	0	5	3	1.99	0	2	21	3	2	5	4	1	3	1	3	3.5	4	2.75	2.5	4.333333	4	3	4
51	0	1	1	1	1	2	2.79	0	1	0	2	1	0	5	3	1.99	0	1	21	3	2	5	4	1	3	1	3	3.5	4	2.75	2.5	4.333333	4	3	4
51	1	0	0	0	0	1	1.29	1	1	0	2	1	0	5	3	2.79	1	1	21	3	2	5	4	1	3	1	3	3.5	4	2.75	2.5	4.333333	4	3	4
51	0	1	0	1	1	0	1.99	1	1	0	2	1	0	5	3	2.79	0	2	21	3	2	5	4	1	3	1	3	3.5	4	2.75	2.5	4.333333	4	3	4
51	1	2	0	0	1	2	1.29	1	1	0	2	1	0	5	3	0.99	0	2	21	3	2	5	4	1	3	1	3	3.5	4	2.75	2.5	4.333333	4	3	4
51	0	2	1	2	1	1	0.99	0	1	0	2	1	0	5	3	1.99	0	2	21	3	2	5	4	1	3	1	3	3.5	4	2.75	2.5	4.333333	4	3	4
52	1	2	1	0	1	1	0.99	0	2	0	9	0	0	6	3	1.99	0	3	65	2	1	4	5	3	3	3	2	4.5	3	2.5	2.5	4.666667	4	3	4
52	0	1	1	1	1	2	2.79	0	2	0	9	0	0	6	3	1.99	0	3	65	2	1	4	5	3	3	3	2	4.5	3	2.5	2.5	4.666667	4	3	4
52	1	0	0	0	0	1	1.29	1	2	0	9	0	0	6	3	2.79	1	1	65	2	1	4	5	3	3	3	2	4.5	3	2.5	2.5	4.666667	4	3	4
52	0	1	0	1	1	0	1.99	1	2	0	9	0	0	6	3	2.79	0	2	65	2	1	4	5	3	3	3	2	4.5	3	2.5	2.5	4.666667	4	3	4
52	1	2	0	0	1	2	1.29	1	2	0	9	0	0	6	3	0.99	0	2	65	2	1	4	5	3	3	3	2	4.5	3	2.5	2.5	4.666667	4	3	4
52	0	2	1	2	1	1	0.99	0	2	0	9	0	0	6	3	1.99	0	2	65	2	1	4	5	3	3	3	2	4.5	3	2.5	2.5	4.666667	4	3	4
53	1	2	1	0	1	1	0.99	0	4	0	9	0	0	7	5	1.99	0	2	51	4	2	5	3	1	3	1	2	2	3.5	2.5	1.5	4	1	3	2
53	0	1	1	1	1	2	2.79	0	4	0	9	0	0	7	5	1.99	0	1	51	4	2	5	3	1	3	1	2	2	3.5	2.5	1.5	4	1	3	2
53	1	0	0	0	0	1	1.29	1	4	0	9	0	0	7	5	2.79	1	2	51	4	2	5	3	1	3	1	2	2	3.5	2.5	1.5	4	1	3	2
53	0	1	0	1	1	0	1.99	1	4	0	9	0	0	7	5	2.79	0	2	51	4	2	5	3	1	3	1	2	2	3.5	2.5	1.5	4	1	3	2
53	1	2	0	0	1	2	1.29	1	4	0	9	0	0	7	5	0.99	0	1	51	4	2	5	3	1	3	1	2	2	3.5	2.5	1.5	4	1	3	2
53	0	2	1	2	1	1	0.99	0	4	0	9	0	0	7	5	1.99	0	2	51	4	2	5	3	1	3	1	2	2	3.5	2.5	1.5	4	1	3	2
54	1	2	1	0	1	1	0.99	0	2	0	5	1	0	6	5	1.99	0	3	65	1	1	3	4	2	3	2	3	3	2.5	2.75	2	2.333333	2	4	2
54	0	1	1	1	1	2	2.79	0	2	0	5	1	0	6	5	1.99	0	2	65	1	1	3	4	2	3	2	3	3	2.5	2.75	2	2.333333	2	4	2
54	1	0	0	0	0	1	1.29	1	2	0	5	1	0	6	5	2.79	1	1	65	1	1	3	4	2	3	2	3	3	2.5	2.75	2	2.333333	2	4	2
54	0	1	0	1	1	0	1.99	1	2	0	5	1	0	6	5	2.79	0	2	65	1	1	3	4	2	3	2	3	3	2.5	2.75	2	2.333333	2	4	2
54	1	2	0	0	1	2	1.29	1	2	0	5	1	0	6	5	0.99	0	2	65	1	1	3	4	2	3	2	3	3	2.5	2.75	2	2.333333	2	4	2
54	0	2	1	2	1	1	0.99	0	2	0	5	1	0	6	5	1.99	0	2	65	1	1	3	4	2	3	2	3	3	2.5	2.75	2	2.333333	2	4	2
55	1	2	1	0	1	1	0.99	0	1	0	3	0	0	7	6	1.99	0	2	63	5	2	3	4	1	3	3	3	3	4	3.25	2.5	4.333333	3	3	4
55	0	1	1	1	1	2	2.79	0	1	0	3	0	0	7	6	1.99	0	3	63	5	2	3	4	1	3	3	3	3	4	3.25	2.5	4.333333	3	3	4
55	1	0	0	0	0	1	1.29	1	1	0	3	0	0	7	6	2.79	1	2	63	5	2	3	4	1	3	3	3	3	4	3.25	2.5	4.333333	3	3	4
55	0	1	0	1	1	0	1.99	1	1	0	3	0	0	7	6	2.79	0	3	63	5	2	3	4	1	3	3	3	3	4	3.25	2.5	4.333333	3	3	4
55	1	2	0	0	1	2	1.29	1	1	0	3	0	0	7	6	0.99	0	2	63	5	2	3	4	1	3	3	3	3	4	3.25	2.5	4.333333	3	3	4
55	0	2	1	2	1	1	0.99	0	1	0	3	0	0	7	6	1.99	0	2	63	5	2	3	4	1	3	3	3	3	4	3.25	2.5	4.333333	3	3	4
56	1	2	1	0	1	1	0.99	0	4	0	9	0	0	7	5	1.99	0	2	53	4	2	5	3	1	3	1	2	1.5	2.5	2.25	1	3	1	3	1
56	0	1	1	1	1	2	2.79	0	4	0	9	0	0	7	5	1.99	0	1	53	4	2	5	3	1	3	1	2	1.5	2.5	2.25	1	3	1	3	1
56	1	0	0	0	0	1	1.29	1	4	0	9	0	0	7	5	2.79	1	2	53	4	2	5	3	1	3	1	2	1.5	2.5	2.25	1	3	1	3	1
56	0	1	0	1	1	0	1.99	1	4	0	9	0	0	7	5	2.79	0	2	53	4	2	5	3	1	3	1	2	1.5	2.5	2.25	1	3	1	3	1
56	1	2	0	0	1	2	1.29	1	4	0	9	0	0	7	5	0.99	0	1	53	4	2	5	3	1	3	1	2	1.5	2.5	2.25	1	3	1	3	1
56	0	2	1	2	1	1	0.99	0	4	0	9	0	0	7	5	1.99	0	2	53	4	2	5	3	1	3	1	2	1.5	2.5	2.25	1	3	1	3	1
57	1	2	1	0	1	1	0.99	0	1	0	7	1	0	6	1	1.99	0	2	58	4	2	3	1	5	3	3	3	3.5	3	2.25	2.5	3.333333	4	5	4
57	0	1	1	1	1	2	2.79	0	1	0	7	1	0	6	1	1.99	0	2	58	4	2	3	1	5	3	3	3	3.5	3	2.25	2.5	3.333333	4	5	4
57	1	0	0	0	0	1	1.29	1	1	0	7	1	0	6	1	2.79	1	2	58	4	2	3	1	5	3	3	3	3.5	3	2.25	2.5	3.333333	4	5	4
57	0	1	0	1	1	0	1.99	1	1	0	7	1	0	6	1	2.79	0	3	58	4	2	3	1	5	3	3	3	3.5	3	2.25	2.5	3.333333	4	5	4
57	1	2	0	0	1	2	1.29	1	1	0	7	1	0	6	1	0.99	0	2	58	4	2	3	1	5	3	3	3	3.5	3	2.25	2.5	3.333333	4	5	4
57	0	2	1	2	1	1	0.99	0	1	0	7	1	0	6	1	1.99	0	2	58	4	2	3	1	5	3	3	3	3.5	3	2.25	2.5	3.333333	4	5	4
58	1	2	1	0	1	1	0.99	0	1	0	3	0	0	7	6	1.99	0	2	65	5	2	3	4	1	3	3	3	3	3	3.5	3	4	3	4	3
58	0	1	1	1	1	2	2.79	0	1	0	3	0	0	7	6	1.99	0	3	65	5	2	3	4	1	3	3	3	3	3	3.5	3	4	3	4	3
58	1	0	0	0	0	1	1.29	1	1	0	3	0	0	7	6	2.79	1	2	65	5	2	3	4	1	3	3	3	3	3	3.5	3	4	3	4	3
58	0	1	0	1	1	0	1.99	1	1	0	3	0	0	7	6	2.79	0	3	65	5	2	3	4	1	3	3	3	3	3	3.5	3	4	3	4	3
58	1	2	0	0	1	2	1.29	1	1	0	3	0	0	7	6	0.99	0	2	65	5	2	3	4	1	3	3	3	3	3	3.5	3	4	3	4	3
58	0	2	1	2	1	1	0.99	0	1	0	3	0	0	7	6	1.99	0	2	65	5	2	3	4	1	3	3	3	3	3	3.5	3	4	3	4	3
59	1	2	1	0	1	1	0.99	0	2	0	6	0	0	8	3	1.99	0	3	69	2	1	4	5	3	3	3	2	3.5	4	2.75	2	3.666667	3	4	4
59	0	1	1	1	1	2	2.79	0	2	0	6	0	0	8	3	1.99	0	3	69	2	1	4	5	3	3	3	2	3.5	4	2.75	2	3.666667	3	4	4
59	1	0	0	0	0	1	1.29	1	2	0	6	0	0	8	3	2.79	1	3	69	2	1	4	5	3	3	3	2	3.5	4	2.75	2	3.666667	3	4	4
59	0	1	0	1	1	0	1.99	1	2	0	6	0	0	8	3	2.79	0	3	69	2	1	4	5	3	3	3	2	3.5	4	2.75	2	3.666667	3	4	4
59	1	2	0	0	1	2	1.29	1	2	0	6	0	0	8	3	0.99	0	2	69	2	1	4	5	3	3	3	2	3.5	4	2.75	2	3.666667	3	4	4
59	0	2	1	2	1	1	0.99	0	2	0	6	0	0	8	3	1.99	0	3	69	2	1	4	5	3	3	3	2	3.5	4	2.75	2	3.666667	3	4	4
60	1	2	1	0	1	1	0.99	0	2	0	8	0	0	8	3	1.99	0	2	36	5	2	3	4	1	3	3	1	4.5	4	3.25	2	4.333333	3	4	3
60	0	1	1	1	1	2	2.79	0	2	0	8	0	0	8	3	1.99	0	1	36	5	2	3	4	1	3	3	1	4.5	4	3.25	2	4.333333	3	4	3
60	1	0	0	0	0	1	1.29	1	2	0	8	0	0	8	3	2.79	1	1	36	5	2	3	4	1	3	3	1	4.5	4	3.25	2	4.333333	3	4	3
60	0	1	0	1	1	0	1.99	1	2	0	8	0	0	8	3	2.79	0	2	36	5	2	3	4	1	3	3	1	4.5	4	3.25	2	4.333333	3	4	3
60	1	2	0	0	1	2	1.29	1	2	0	8	0	0	8	3	0.99	0	2	36	5	2	3	4	1	3	3	1	4.5	4	3.25	2	4.333333	3	4	3
60	0	2	1	2	1	1	0.99	0	2	0	8	0	0	8	3	1.99	0	2	36	5	2	3	4	1	3	3	1	4.5	4	3.25	2	4.333333	3	4	3
61	1	2	1	0	1	1	0.99	0	2	0	5	1	0	6	5	1.99	0	3	68	2	1	3	4	2	3	2	3	2.5	3.5	2.75	2.5	3	3	3	2
61	0	1	1	1	1	2	2.79	0	2	0	5	1	0	6	5	1.99	0	2	68	2	1	3	4	2	3	2	3	2.5	3.5	2.75	2.5	3	3	3	2
61	1	0	0	0	0	1	1.29	1	2	0	5	1	0	6	5	2.79	1	1	68	2	1	3	4	2	3	2	3	2.5	3.5	2.75	2.5	3	3	3	2
61	0	1	0	1	1	0	1.99	1	2	0	5	1	0	6	5	2.79	0	2	68	2	1	3	4	2	3	2	3	2.5	3.5	2.75	2.5	3	3	3	2
61	1	2	0	0	1	2	1.29	1	2	0	5	1	0	6	5	0.99	0	2	68	2	1	3	4	2	3	2	3	2.5	3.5	2.75	2.5	3	3	3	2
61	0	2	1	2	1	1	0.99	0	2	0	5	1	0	6	5	1.99	0	2	68	2	1	3	4	2	3	2	3	2.5	3.5	2.75	2.5	3	3	3	2
62	1	2	1	0	1	1	0.99	0	2	0	8	1	0	8	8	1.99	0	2	44	5	1	2	3	4	3	1	2	3	3	3	2.5	4.666667	4	4	4
62	0	1	1	1	1	2	2.79	0	2	0	8	1	0	8	8	1.99	0	2	44	5	1	2	3	4	3	1	2	3	3	3	2.5	4.666667	4	4	4
62	1	0	0	0	0	1	1.29	1	2	0	8	1	0	8	8	2.79	1	2	44	5	1	2	3	4	3	1	2	3	3	3	2.5	4.666667	4	4	4
62	0	1	0	1	1	0	1.99	1	2	0	8	1	0	8	8	2.79	0	2	44	5	1	2	3	4	3	1	2	3	3	3	2.5	4.666667	4	4	4
62	1	2	0	0	1	2	1.29	1	2	0	8	1	0	8	8	0.99	0	2	44	5	1	2	3	4	3	1	2	3	3	3	2.5	4.666667	4	4	4
62	0	2	1	2	1	1	0.99	0	2	0	8	1	0	8	8	1.99	0	2	44	5	1	2	3	4	3	1	2	3	3	3	2.5	4.666667	4	4	4
63	1	2	1	0	1	1	0.99	0	3	0	7	1	0	8	8	1.99	0	2	21	5	1	3	4	2	3	1	3	4.5	3.5	2	2	3.333333	4	5	4
63	0	1	1	1	1	2	2.79	0	3	0	7	1	0	8	8	1.99	0	3	21	5	1	3	4	2	3	1	3	4.5	3.5	2	2	3.333333	4	5	4
63	1	0	0	0	0	1	1.29	1	3	0	7	1	0	8	8	2.79	1	3	21	5	1	3	4	2	3	1	3	4.5	3.5	2	2	3.333333	4	5	4
63	0	1	0	1	1	0	1.99	1	3	0	7	1	0	8	8	2.79	0	3	21	5	1	3	4	2	3	1	3	4.5	3.5	2	2	3.333333	4	5	4
63	1	2	0	0	1	2	1.29	1	3	0	7	1	0	8	8	0.99	0	2	21	5	1	3	4	2	3	1	3	4.5	3.5	2	2	3.333333	4	5	4
63	0	2	1	2	1	1	0.99	0	3	0	7	1	0	8	8	1.99	0	2	21	5	1	3	4	2	3	1	3	4.5	3.5	2	2	3.333333	4	5	4
64	1	2	1	0	1	1	0.99	0	5	0	8	1	0	6	3	1.99	0	2	51	5	1	4	2	3	3	3	3	4.5	4	2.75	2	4.666667	3	3	2
64	0	1	1	1	1	2	2.79	0	5	0	8	1	0	6	3	1.99	0	2	51	5	1	4	2	3	3	3	3	4.5	4	2.75	2	4.666667	3	3	2
64	1	0	0	0	0	1	1.29	1	5	0	8	1	0	6	3	2.79	1	2	51	5	1	4	2	3	3	3	3	4.5	4	2.75	2	4.666667	3	3	2
64	0	1	0	1	1	0	1.99	1	5	0	8	1	0	6	3	2.79	0	2	51	5	1	4	2	3	3	3	3	4.5	4	2.75	2	4.666667	3	3	2
64	1	2	0	0	1	2	1.29	1	5	0	8	1	0	6	3	0.99	0	2	51	5	1	4	2	3	3	3	3	4.5	4	2.75	2	4.666667	3	3	2
64	0	2	1	2	1	1	0.99	0	5	0	8	1	0	6	3	1.99	0	2	51	5	1	4	2	3	3	3	3	4.5	4	2.75	2	4.666667	3	3	2
65	1	2	1	0	1	1	0.99	0	4	1	7	1	1	4	4	1.99	0	1	41	1	3	4	5	2	3	3	1	2.5	2.5	2	2	4	3	1	1
65	0	1	1	1	1	2	2.79	0	4	1	7	1	1	4	4	1.99	0	1	41	1	3	4	5	2	3	3	1	2.5	2.5	2	2	4	3	1	1
65	1	0	0	0	0	1	1.29	1	4	1	7	1	1	4	4	2.79	1	2	41	1	3	4	5	2	3	3	1	2.5	2.5	2	2	4	3	1	1
65	0	1	0	1	1	0	1.99	1	4	1	7	1	1	4	4	2.79	0	2	41	1	3	4	5	2	3	3	1	2.5	2.5	2	2	4	3	1	1
65	1	2	0	0	1	2	1.29	1	4	1	7	1	1	4	4	0.99	0	2	41	1	3	4	5	2	3	3	1	2.5	2.5	2	2	4	3	1	1
65	0	2	1	2	1	1	0.99	0	4	1	7	1	1	4	4	1.99	0	1	41	1	3	4	5	2	3	3	1	2.5	2.5	2	2	4	3	1	1
66	1	2	1	0	1	1	0.99	0	2	0	4	0	0	4	4	1.99	0	2	73	2	5	4	3	1	1	3	2	3	2.5	2	3	2.333333	1	3	1
66	0	1	1	1	1	2	2.79	0	2	0	4	0	0	4	4	1.99	0	1	73	2	5	4	3	1	1	3	2	3	2.5	2	3	2.333333	1	3	1
66	1	0	0	0	0	1	1.29	1	2	0	4	0	0	4	4	2.79	1	3	73	2	5	4	3	1	1	3	2	3	2.5	2	3	2.333333	1	3	1
66	0	1	0	1	1	0	1.99	1	2	0	4	0	0	4	4	2.79	0	3	73	2	5	4	3	1	1	3	2	3	2.5	2	3	2.333333	1	3	1
66	1	2	0	0	1	2	1.29	1	2	0	4	0	0	4	4	0.99	0	3	73	2	5	4	3	1	1	3	2	3	2.5	2	3	2.333333	1	3	1
66	0	2	1	2	1	1	0.99	0	2	0	4	0	0	4	4	1.99	0	3	73	2	5	4	3	1	1	3	2	3	2.5	2	3	2.333333	1	3	1
67	1	2	1	0	1	1	0.99	0	5	0	8	1	0	6	3	1.99	0	2	50	5	1	4	2	3	3	3	3	3.5	3.5	2.5	3	4.666667	4	4	3
67	0	1	1	1	1	2	2.79	0	5	0	8	1	0	6	3	1.99	0	2	50	5	1	4	2	3	3	3	3	3.5	3.5	2.5	3	4.666667	4	4	3
67	1	0	0	0	0	1	1.29	1	5	0	8	1	0	6	3	2.79	1	2	50	5	1	4	2	3	3	3	3	3.5	3.5	2.5	3	4.666667	4	4	3
67	0	1	0	1	1	0	1.99	1	5	0	8	1	0	6	3	2.79	0	2	50	5	1	4	2	3	3	3	3	3.5	3.5	2.5	3	4.666667	4	4	3
67	1	2	0	0	1	2	1.29	1	5	0	8	1	0	6	3	0.99	0	2	50	5	1	4	2	3	3	3	3	3.5	3.5	2.5	3	4.666667	4	4	3
67	0	2	1	2	1	1	0.99	0	5	0	8	1	0	6	3	1.99	0	2	50	5	1	4	2	3	3	3	3	3.5	3.5	2.5	3	4.666667	4	4	3
68	1	2	1	0	1	1	0.99	0	2	0	4	0	0	7	1	1.99	0	3	63	1	2	4	3	5	1	2	3	4	2.5	1.75	1	4.333333	4	4	3
68	0	1	1	1	1	2	2.79	0	2	0	4	0	0	7	1	1.99	0	3	63	1	2	4	3	5	1	2	3	4	2.5	1.75	1	4.333333	4	4	3
68	1	0	0	0	0	1	1.29	1	2	0	4	0	0	7	1	2.79	1	1	63	1	2	4	3	5	1	2	3	4	2.5	1.75	1	4.333333	4	4	3
68	0	1	0	1	1	0	1.99	1	2	0	4	0	0	7	1	2.79	0	2	63	1	2	4	3	5	1	2	3	4	2.5	1.75	1	4.333333	4	4	3
68	1	2	0	0	1	2	1.29	1	2	0	4	0	0	7	1	0.99	0	2	63	1	2	4	3	5	1	2	3	4	2.5	1.75	1	4.333333	4	4	3
68	0	2	1	2	1	1	0.99	0	2	0	4	0	0	7	1	1.99	0	2	63	1	2	4	3	5	1	2	3	4	2.5	1.75	1	4.333333	4	4	3
69	1	2	1	0	1	1	0.99	0	2	0	7	0	0	5	2	1.99	0	2	70	1	5	4	3	2	3	2	3	4	3	2.75	2	4.333333	3	4	4
69	0	1	1	1	1	2	2.79	0	2	0	7	0	0	5	2	1.99	0	2	70	1	5	4	3	2	3	2	3	4	3	2.75	2	4.333333	3	4	4
69	1	0	0	0	0	1	1.29	1	2	0	7	0	0	5	2	2.79	1	1	70	1	5	4	3	2	3	2	3	4	3	2.75	2	4.333333	3	4	4
69	0	1	0	1	1	0	1.99	1	2	0	7	0	0	5	2	2.79	0	2	70	1	5	4	3	2	3	2	3	4	3	2.75	2	4.333333	3	4	4
69	1	2	0	0	1	2	1.29	1	2	0	7	0	0	5	2	0.99	0	2	70	1	5	4	3	2	3	2	3	4	3	2.75	2	4.333333	3	4	4
69	0	2	1	2	1	1	0.99	0	2	0	7	0	0	5	2	1.99	0	2	70	1	5	4	3	2	3	2	3	4	3	2.75	2	4.333333	3	4	4
70	1	2	1	0	1	1	0.99	0	4	0	7	0	0	7	2	1.99	0	2	52	5	2	4	1	3	3	2	3	4	4	2	3.5	4.333333	4	5	2
70	0	1	1	1	1	2	2.79	0	4	0	7	0	0	7	2	1.99	0	2	52	5	2	4	1	3	3	2	3	4	4	2	3.5	4.333333	4	5	2
70	1	0	0	0	0	1	1.29	1	4	0	7	0	0	7	2	2.79	1	1	52	5	2	4	1	3	3	2	3	4	4	2	3.5	4.333333	4	5	2
70	0	1	0	1	1	0	1.99	1	4	0	7	0	0	7	2	2.79	0	2	52	5	2	4	1	3	3	2	3	4	4	2	3.5	4.333333	4	5	2
70	1	2	0	0	1	2	1.29	1	4	0	7	0	0	7	2	0.99	0	2	52	5	2	4	1	3	3	2	3	4	4	2	3.5	4.333333	4	5	2
70	0	2	1	2	1	1	0.99	0	4	0	7	0	0	7	2	1.99	0	2	52	5	2	4	1	3	3	2	3	4	4	2	3.5	4.333333	4	5	2
71	1	2	1	0	1	1	0.99	0	2	0	4	0	0	7	1	1.99	0	3	61	1	2	4	3	5	1	2	3	4	3	1.5	1.5	5	4	4	2
71	0	1	1	1	1	2	2.79	0	2	0	4	0	0	7	1	1.99	0	3	61	1	2	4	3	5	1	2	3	4	3	1.5	1.5	5	4	4	2
71	1	0	0	0	0	1	1.29	1	2	0	4	0	0	7	1	2.79	1	3	61	1	2	4	3	5	1	2	3	4	3	1.5	1.5	5	4	4	2
71	0	1	0	1	1	0	1.99	1	2	0	4	0	0	7	1	2.79	0	3	61	1	2	4	3	5	1	2	3	4	3	1.5	1.5	5	4	4	2
71	1	2	0	0	1	2	1.29	1	2	0	4	0	0	7	1	0.99	0	3	61	1	2	4	3	5	1	2	3	4	3	1.5	1.5	5	4	4	2
71	0	2	1	2	1	1	0.99	0	2	0	4	0	0	7	1	1.99	0	3	61	1	2	4	3	5	1	2	3	4	3	1.5	1.5	5	4	4	2
72	1	2	1	0	1	1	0.99	0	1	0	2	1	0	5	3	1.99	0	2	23	3	2	5	4	1	3	1	3	3.5	4	2.5	3	4	5	3	5
72	0	1	1	1	1	2	2.79	0	1	0	2	1	0	5	3	1.99	0	1	23	3	2	5	4	1	3	1	3	3.5	4	2.5	3	4	5	3	5
72	1	0	0	0	0	1	1.29	1	1	0	2	1	0	5	3	2.79	1	1	23	3	2	5	4	1	3	1	3	3.5	4	2.5	3	4	5	3	5
72	0	1	0	1	1	0	1.99	1	1	0	2	1	0	5	3	2.79	0	2	23	3	2	5	4	1	3	1	3	3.5	4	2.5	3	4	5	3	5
72	1	2	0	0	1	2	1.29	1	1	0	2	1	0	5	3	0.99	0	2	23	3	2	5	4	1	3	1	3	3.5	4	2.5	3	4	5	3	5
72	0	2	1	2	1	1	0.99	0	1	0	2	1	0	5	3	1.99	0	2	23	3	2	5	4	1	3	1	3	3.5	4	2.5	3	4	5	3	5
73	1	2	1	0	1	1	0.99	0	1	0	4	0	0	8	8	1.99	0	2	32	5	1	3	4	2	3	3	3	4	4	3.25	4.5	3.666667	3	4	2
73	0	1	1	1	1	2	2.79	0	1	0	4	0	0	8	8	1.99	0	2	32	5	1	3	4	2	3	3	3	4	4	3.25	4.5	3.666667	3	4	2
73	1	0	0	0	0	1	1.29	1	1	0	4	0	0	8	8	2.79	1	1	32	5	1	3	4	2	3	3	3	4	4	3.25	4.5	3.666667	3	4	2
73	0	1	0	1	1	0	1.99	1	1	0	4	0	0	8	8	2.79	0	2	32	5	1	3	4	2	3	3	3	4	4	3.25	4.5	3.666667	3	4	2
73	1	2	0	0	1	2	1.29	1	1	0	4	0	0	8	8	0.99	0	2	32	5	1	3	4	2	3	3	3	4	4	3.25	4.5	3.666667	3	4	2
73	0	2	1	2	1	1	0.99	0	1	0	4	0	0	8	8	1.99	0	2	32	5	1	3	4	2	3	3	3	4	4	3.25	4.5	3.666667	3	4	2
74	1	2	1	0	1	1	0.99	0	2	0	4	0	0	7	1	1.99	0	3	60	1	2	4	3	5	1	2	3	3	3	1.25	1.5	4.666667	5	3	1
74	0	1	1	1	1	2	2.79	0	2	0	4	0	0	7	1	1.99	0	3	60	1	2	4	3	5	1	2	3	3	3	1.25	1.5	4.666667	5	3	1
74	1	0	0	0	0	1	1.29	1	2	0	4	0	0	7	1	2.79	1	1	60	1	2	4	3	5	1	2	3	3	3	1.25	1.5	4.666667	5	3	1
74	0	1	0	1	1	0	1.99	1	2	0	4	0	0	7	1	2.79	0	2	60	1	2	4	3	5	1	2	3	3	3	1.25	1.5	4.666667	5	3	1
74	1	2	0	0	1	2	1.29	1	2	0	4	0	0	7	1	0.99	0	2	60	1	2	4	3	5	1	2	3	3	3	1.25	1.5	4.666667	5	3	1
74	0	2	1	2	1	1	0.99	0	2	0	4	0	0	7	1	1.99	0	2	60	1	2	4	3	5	1	2	3	3	3	1.25	1.5	4.666667	5	3	1
75	1	2	1	0	1	1	0.99	0	2	0	9	0	0	6	3	1.99	0	3	67	2	1	4	5	3	3	3	2	4.5	3.5	2.75	3.5	4	5	4	5
75	0	1	1	1	1	2	2.79	0	2	0	9	0	0	6	3	1.99	0	3	67	2	1	4	5	3	3	3	2	4.5	3.5	2.75	3.5	4	5	4	5
75	1	0	0	0	0	1	1.29	1	2	0	9	0	0	6	3	2.79	1	3	67	2	1	4	5	3	3	3	2	4.5	3.5	2.75	3.5	4	5	4	5
75	0	1	0	1	1	0	1.99	1	2	0	9	0	0	6	3	2.79	0	3	67	2	1	4	5	3	3	3	2	4.5	3.5	2.75	3.5	4	5	4	5
75	1	2	0	0	1	2	1.29	1	2	0	9	0	0	6	3	0.99	0	3	67	2	1	4	5	3	3	3	2	4.5	3.5	2.75	3.5	4	5	4	5
75	0	2	1	2	1	1	0.99	0	2	0	9	0	0	6	3	1.99	0	3	67	2	1	4	5	3	3	3	2	4.5	3.5	2.75	3.5	4	5	4	5
76	1	2	1	0	1	1	0.99	0	6	2	9	0	1	8	3	1.99	0	2	45	5	1	3	2	4	3	3	1	2.5	3	2.5	2	4	4	5	4
76	0	1	1	1	1	2	2.79	0	6	2	9	0	1	8	3	1.99	0	2	45	5	1	3	2	4	3	3	1	2.5	3	2.5	2	4	4	5	4
76	1	0	0	0	0	1	1.29	1	6	2	9	0	1	8	3	2.79	1	1	45	5	1	3	2	4	3	3	1	2.5	3	2.5	2	4	4	5	4
76	0	1	0	1	1	0	1.99	1	6	2	9	0	1	8	3	2.79	0	2	45	5	1	3	2	4	3	3	1	2.5	3	2.5	2	4	4	5	4
76	1	2	0	0	1	2	1.29	1	6	2	9	0	1	8	3	0.99	0	2	45	5	1	3	2	4	3	3	1	2.5	3	2.5	2	4	4	5	4
76	0	2	1	2	1	1	0.99	0	6	2	9	0	1	8	3	1.99	0	2	45	5	1	3	2	4	3	3	1	2.5	3	2.5	2	4	4	5	4
77	1	2	1	0	1	1	0.99	0	4	2	8	1	1	8	6	1.99	0	2	46	5	3	2	1	4	3	3	3	4	4	1.75	1	4.333333	5	3	4
77	0	1	1	1	1	2	2.79	0	4	2	8	1	1	8	6	1.99	0	2	46	5	3	2	1	4	3	3	3	4	4	1.75	1	4.333333	5	3	4
77	1	0	0	0	0	1	1.29	1	4	2	8	1	1	8	6	2.79	1	3	46	5	3	2	1	4	3	3	3	4	4	1.75	1	4.333333	5	3	4
77	0	1	0	1	1	0	1.99	1	4	2	8	1	1	8	6	2.79	0	3	46	5	3	2	1	4	3	3	3	4	4	1.75	1	4.333333	5	3	4
77	1	2	0	0	1	2	1.29	1	4	2	8	1	1	8	6	0.99	0	2	46	5	3	2	1	4	3	3	3	4	4	1.75	1	4.333333	5	3	4
77	0	2	1	2	1	1	0.99	0	4	2	8	1	1	8	6	1.99	0	2	46	5	3	2	1	4	3	3	3	4	4	1.75	1	4.333333	5	3	4
78	1	2	1	0	1	1	0.99	0	4	0	7	0	0	7	2	1.99	0	2	49	5	2	4	1	3	3	2	3	4	4	2.25	3	4.666667	3	5	2
78	0	1	1	1	1	2	2.79	0	4	0	7	0	0	7	2	1.99	0	2	49	5	2	4	1	3	3	2	3	4	4	2.25	3	4.666667	3	5	2
78	1	0	0	0	0	1	1.29	1	4	0	7	0	0	7	2	2.79	1	1	49	5	2	4	1	3	3	2	3	4	4	2.25	3	4.666667	3	5	2
78	0	1	0	1	1	0	1.99	1	4	0	7	0	0	7	2	2.79	0	2	49	5	2	4	1	3	3	2	3	4	4	2.25	3	4.666667	3	5	2
78	1	2	0	0	1	2	1.29	1	4	0	7	0	0	7	2	0.99	0	2	49	5	2	4	1	3	3	2	3	4	4	2.25	3	4.666667	3	5	2
78	0	2	1	2	1	1	0.99	0	4	0	7	0	0	7	2	1.99	0	2	49	5	2	4	1	3	3	2	3	4	4	2.25	3	4.666667	3	5	2
79	1	2	1	0	1	1	0.99	0	2	0	4	0	0	4	4	1.99	0	2	75	2	5	4	3	1	1	3	2	2.5	2	2.25	2.5	2.333333	1	2	1
79	0	1	1	1	1	2	2.79	0	2	0	4	0	0	4	4	1.99	0	1	75	2	5	4	3	1	1	3	2	2.5	2	2.25	2.5	2.333333	1	2	1
79	1	0	0	0	0	1	1.29	1	2	0	4	0	0	4	4	2.79	1	3	75	2	5	4	3	1	1	3	2	2.5	2	2.25	2.5	2.333333	1	2	1
79	0	1	0	1	1	0	1.99	1	2	0	4	0	0	4	4	2.79	0	3	75	2	5	4	3	1	1	3	2	2.5	2	2.25	2.5	2.333333	1	2	1
79	1	2	0	0	1	2	1.29	1	2	0	4	0	0	4	4	0.99	0	3	75	2	5	4	3	1	1	3	2	2.5	2	2.25	2.5	2.333333	1	2	1
79	0	2	1	2	1	1	0.99	0	2	0	4	0	0	4	4	1.99	0	3	75	2	5	4	3	1	1	3	2	2.5	2	2.25	2.5	2.333333	1	2	1
80	1	2	1	0	1	1	0.99	0	2	0	9	1	0	8	6	1.99	0	2	54	3	1	5	4	2	3	2	3	3	3.5	3.25	3	3.666667	4	4	3
80	0	1	1	1	1	2	2.79	0	2	0	9	1	0	8	6	1.99	0	2	54	3	1	5	4	2	3	2	3	3	3.5	3.25	3	3.666667	4	4	3
80	1	0	0	0	0	1	1.29	1	2	0	9	1	0	8	6	2.79	1	3	54	3	1	5	4	2	3	2	3	3	3.5	3.25	3	3.666667	4	4	3
80	0	1	0	1	1	0	1.99	1	2	0	9	1	0	8	6	2.79	0	2	54	3	1	5	4	2	3	2	3	3	3.5	3.25	3	3.666667	4	4	3
80	1	2	0	0	1	2	1.29	1	2	0	9	1	0	8	6	0.99	0	2	54	3	1	5	4	2	3	2	3	3	3.5	3.25	3	3.666667	4	4	3
80	0	2	1	2	1	1	0.99	0	2	0	9	1	0	8	6	1.99	0	2	54	3	1	5	4	2	3	2	3	3	3.5	3.25	3	3.666667	4	4	3
81	0	1	1	2	0	1	1.29	0	2	0	9	0	0	5	5	0.99	1	1	79	1	3	4	5	2	3	1	2	2.5	3.5	2	2	4.333333	4	5	5
81	1	2	0	2	0	0	0.99	1	2	0	9	0	0	5	5	1.29	1	1	79	1	3	4	5	2	3	1	2	2.5	3.5	2	2	4.333333	4	5	5
81	1	0	1	1	0	0	0.99	0	2	0	9	0	0	5	5	2.79	1	1	79	1	3	4	5	2	3	1	2	2.5	3.5	2	2	4.333333	4	5	5
81	0	2	1	2	0	1	1.99	0	2	0	9	0	0	5	5	0.99	1	1	79	1	3	4	5	2	3	1	2	2.5	3.5	2	2	4.333333	4	5	5
81	0	2	1	1	0	2	1.29	0	2	0	9	0	0	5	5	2.79	1	1	79	1	3	4	5	2	3	1	2	2.5	3.5	2	2	4.333333	4	5	5
81	0	2	0	0	0	2	2.79	1	2	0	9	0	0	5	5	1.29	1	1	79	1	3	4	5	2	3	1	2	2.5	3.5	2	2	4.333333	4	5	5
82	0	1	1	2	0	1	1.29	0	1	0	6	0	0	6	3	0.99	1	1	28	1	3	4	5	2	3	1	2	4	4	2.5	2	4.333333	2	4	1
82	1	2	0	2	0	0	0.99	1	1	0	6	0	0	6	3	1.29	1	2	28	1	3	4	5	2	3	1	2	4	4	2.5	2	4.333333	2	4	1
82	1	0	1	1	0	0	0.99	0	1	0	6	0	0	6	3	2.79	1	3	28	1	3	4	5	2	3	1	2	4	4	2.5	2	4.333333	2	4	1
82	0	2	1	2	0	1	1.99	0	1	0	6	0	0	6	3	0.99	1	1	28	1	3	4	5	2	3	1	2	4	4	2.5	2	4.333333	2	4	1
82	0	2	1	1	0	2	1.29	0	1	0	6	0	0	6	3	2.79	1	1	28	1	3	4	5	2	3	1	2	4	4	2.5	2	4.333333	2	4	1
82	0	2	0	0	0	2	2.79	1	1	0	6	0	0	6	3	1.29	1	2	28	1	3	4	5	2	3	1	2	4	4	2.5	2	4.333333	2	4	1
83	0	1	1	2	0	1	1.29	0	2	0	9	0	0	8	1	0.99	1	1	72	3	1	4	3	2	2	3	3	3	4.5	3.5	4	4	4	4	4
83	1	2	0	2	0	0	0.99	1	2	0	9	0	0	8	1	1.29	1	1	72	3	1	4	3	2	2	3	3	3	4.5	3.5	4	4	4	4	4
83	1	0	1	1	0	0	0.99	0	2	0	9	0	0	8	1	2.79	1	1	72	3	1	4	3	2	2	3	3	3	4.5	3.5	4	4	4	4	4
83	0	2	1	2	0	1	1.99	0	2	0	9	0	0	8	1	0.99	1	2	72	3	1	4	3	2	2	3	3	3	4.5	3.5	4	4	4	4	4
83	0	2	1	1	0	2	1.29	0	2	0	9	0	0	8	1	2.79	1	2	72	3	1	4	3	2	2	3	3	3	4.5	3.5	4	4	4	4	4
83	0	2	0	0	0	2	2.79	1	2	0	9	0	0	8	1	1.29	1	1	72	3	1	4	3	2	2	3	3	3	4.5	3.5	4	4	4	4	4
84	0	1	1	2	0	1	1.29	0	3	1	8	0	1	8	3	0.99	1	1	34	5	4	3	1	2	3	3	3	1	4	2	2.5	3.666667	4	5	1
84	1	2	0	2	0	0	0.99	1	3	1	8	0	1	8	3	1.29	1	2	34	5	4	3	1	2	3	3	3	1	4	2	2.5	3.666667	4	5	1
84	1	0	1	1	0	0	0.99	0	3	1	8	0	1	8	3	2.79	1	2	34	5	4	3	1	2	3	3	3	1	4	2	2.5	3.666667	4	5	1
84	0	2	1	2	0	1	1.99	0	3	1	8	0	1	8	3	0.99	1	1	34	5	4	3	1	2	3	3	3	1	4	2	2.5	3.666667	4	5	1
84	0	2	1	1	0	2	1.29	0	3	1	8	0	1	8	3	2.79	1	2	34	5	4	3	1	2	3	3	3	1	4	2	2.5	3.666667	4	5	1
84	0	2	0	0	0	2	2.79	1	3	1	8	0	1	8	3	1.29	1	1	34	5	4	3	1	2	3	3	3	1	4	2	2.5	3.666667	4	5	1
85	0	1	1	2	0	1	1.29	0	3	1	9	0	1	8	5	0.99	1	1	37	2	3	5	4	1	3	3	3	1	2	3	1.5	3	2	2	4
85	1	2	0	2	0	0	0.99	1	3	1	9	0	1	8	5	1.29	1	2	37	2	3	5	4	1	3	3	3	1	2	3	1.5	3	2	2	4
85	1	0	1	1	0	0	0.99	0	3	1	9	0	1	8	5	2.79	1	2	37	2	3	5	4	1	3	3	3	1	2	3	1.5	3	2	2	4
85	0	2	1	2	0	1	1.99	0	3	1	9	0	1	8	5	0.99	1	1	37	2	3	5	4	1	3	3	3	1	2	3	1.5	3	2	2	4
85	0	2	1	1	0	2	1.29	0	3	1	9	0	1	8	5	2.79	1	2	37	2	3	5	4	1	3	3	3	1	2	3	1.5	3	2	2	4
85	0	2	0	0	0	2	2.79	1	3	1	9	0	1	8	5	1.29	1	1	37	2	3	5	4	1	3	3	3	1	2	3	1.5	3	2	2	4
86	0	1	1	2	0	1	1.29	0	4	0	2	1	0	8	3	0.99	1	1	25	2	1	4	5	3	3	3	3	4.5	4.5	3	2.5	4.333333	4	5	2
86	1	2	0	2	0	0	0.99	1	4	0	2	1	0	8	3	1.29	1	1	25	2	1	4	5	3	3	3	3	4.5	4.5	3	2.5	4.333333	4	5	2
86	1	0	1	1	0	0	0.99	0	4	0	2	1	0	8	3	2.79	1	3	25	2	1	4	5	3	3	3	3	4.5	4.5	3	2.5	4.333333	4	5	2
86	0	2	1	2	0	1	1.99	0	4	0	2	1	0	8	3	0.99	1	1	25	2	1	4	5	3	3	3	3	4.5	4.5	3	2.5	4.333333	4	5	2
86	0	2	1	1	0	2	1.29	0	4	0	2	1	0	8	3	2.79	1	1	25	2	1	4	5	3	3	3	3	4.5	4.5	3	2.5	4.333333	4	5	2
86	0	2	0	0	0	2	2.79	1	4	0	2	1	0	8	3	1.29	1	1	25	2	1	4	5	3	3	3	3	4.5	4.5	3	2.5	4.333333	4	5	2
87	0	1	1	2	0	1	1.29	0	5	0	9	1	0	8	3	0.99	1	1	25	1	2	5	4	3	3	1	2	2.5	3.5	2.5	4.5	3.666667	4	2	1
87	1	2	0	2	0	0	0.99	1	5	0	9	1	0	8	3	1.29	1	1	25	1	2	5	4	3	3	1	2	2.5	3.5	2.5	4.5	3.666667	4	2	1
87	1	0	1	1	0	0	0.99	0	5	0	9	1	0	8	3	2.79	1	1	25	1	2	5	4	3	3	1	2	2.5	3.5	2.5	4.5	3.666667	4	2	1
87	0	2	1	2	0	1	1.99	0	5	0	9	1	0	8	3	0.99	1	1	25	1	2	5	4	3	3	1	2	2.5	3.5	2.5	4.5	3.666667	4	2	1
87	0	2	1	1	0	2	1.29	0	5	0	9	1	0	8	3	2.79	1	1	25	1	2	5	4	3	3	1	2	2.5	3.5	2.5	4.5	3.666667	4	2	1
87	0	2	0	0	0	2	2.79	1	5	0	9	1	0	8	3	1.29	1	1	25	1	2	5	4	3	3	1	2	2.5	3.5	2.5	4.5	3.666667	4	2	1
88	0	1	1	2	0	1	1.29	0	1	0	1	0	0	4	7	0.99	1	2	36	3	2	4	5	1	3	3	1	3.5	3.5	2.75	3	4.333333	4	4	1
88	1	2	0	2	0	0	0.99	1	1	0	1	0	0	4	7	1.29	1	1	36	3	2	4	5	1	3	3	1	3.5	3.5	2.75	3	4.333333	4	4	1
88	1	0	1	1	0	0	0.99	0	1	0	1	0	0	4	7	2.79	1	1	36	3	2	4	5	1	3	3	1	3.5	3.5	2.75	3	4.333333	4	4	1
88	0	2	1	2	0	1	1.99	0	1	0	1	0	0	4	7	0.99	1	2	36	3	2	4	5	1	3	3	1	3.5	3.5	2.75	3	4.333333	4	4	1
88	0	2	1	1	0	2	1.29	0	1	0	1	0	0	4	7	2.79	1	1	36	3	2	4	5	1	3	3	1	3.5	3.5	2.75	3	4.333333	4	4	1
88	0	2	0	0	0	2	2.79	1	1	0	1	0	0	4	7	1.29	1	2	36	3	2	4	5	1	3	3	1	3.5	3.5	2.75	3	4.333333	4	4	1
89	0	1	1	2	0	1	1.29	0	2	0	2	1	0	8	3	0.99	1	1	27	5	1	4	3	2	3	1	2	4.5	3.5	2.5	1.5	4.666667	4	2	2
89	1	2	0	2	0	0	0.99	1	2	0	2	1	0	8	3	1.29	1	1	27	5	1	4	3	2	3	1	2	4.5	3.5	2.5	1.5	4.666667	4	2	2
89	1	0	1	1	0	0	0.99	0	2	0	2	1	0	8	3	2.79	1	1	27	5	1	4	3	2	3	1	2	4.5	3.5	2.5	1.5	4.666667	4	2	2
89	0	2	1	2	0	1	1.99	0	2	0	2	1	0	8	3	0.99	1	1	27	5	1	4	3	2	3	1	2	4.5	3.5	2.5	1.5	4.666667	4	2	2
89	0	2	1	1	0	2	1.29	0	2	0	2	1	0	8	3	2.79	1	2	27	5	1	4	3	2	3	1	2	4.5	3.5	2.5	1.5	4.666667	4	2	2
89	0	2	0	0	0	2	2.79	1	2	0	2	1	0	8	3	1.29	1	1	27	5	1	4	3	2	3	1	2	4.5	3.5	2.5	1.5	4.666667	4	2	2
90	0	1	1	2	0	1	1.29	0	1	0	6	0	0	6	3	0.99	1	1	29	1	3	4	5	2	3	1	2	3	3	3	2	4.333333	1	3	2
90	1	2	0	2	0	0	0.99	1	1	0	6	0	0	6	3	1.29	1	2	29	1	3	4	5	2	3	1	2	3	3	3	2	4.333333	1	3	2
90	1	0	1	1	0	0	0.99	0	1	0	6	0	0	6	3	2.79	1	3	29	1	3	4	5	2	3	1	2	3	3	3	2	4.333333	1	3	2
90	0	2	1	2	0	1	1.99	0	1	0	6	0	0	6	3	0.99	1	1	29	1	3	4	5	2	3	1	2	3	3	3	2	4.333333	1	3	2
90	0	2	1	1	0	2	1.29	0	1	0	6	0	0	6	3	2.79	1	1	29	1	3	4	5	2	3	1	2	3	3	3	2	4.333333	1	3	2
90	0	2	0	0	0	2	2.79	1	1	0	6	0	0	6	3	1.29	1	2	29	1	3	4	5	2	3	1	2	3	3	3	2	4.333333	1	3	2
91	0	1	1	2	0	1	1.29	0	5	1	9	1	1	8	3	0.99	1	1	54	2	1	4	5	3	3	1	3	4	3.5	3.25	1.5	3.666667	3	4	3
91	1	2	0	2	0	0	0.99	1	5	1	9	1	1	8	3	1.29	1	1	54	2	1	4	5	3	3	1	3	4	3.5	3.25	1.5	3.666667	3	4	3
91	1	0	1	1	0	0	0.99	0	5	1	9	1	1	8	3	2.79	1	1	54	2	1	4	5	3	3	1	3	4	3.5	3.25	1.5	3.666667	3	4	3
91	0	2	1	2	0	1	1.99	0	5	1	9	1	1	8	3	0.99	1	1	54	2	1	4	5	3	3	1	3	4	3.5	3.25	1.5	3.666667	3	4	3
91	0	2	1	1	0	2	1.29	0	5	1	9	1	1	8	3	2.79	1	1	54	2	1	4	5	3	3	1	3	4	3.5	3.25	1.5	3.666667	3	4	3
91	0	2	0	0	0	2	2.79	1	5	1	9	1	1	8	3	1.29	1	1	54	2	1	4	5	3	3	1	3	4	3.5	3.25	1.5	3.666667	3	4	3
92	0	1	1	2	0	1	1.29	0	2	0	9	0	0	5	5	0.99	1	1	81	2	1	5	3	4	3	1	2	1.5	3.5	1.75	2.5	4.666667	4	5	4
92	1	2	0	2	0	0	0.99	1	2	0	9	0	0	5	5	1.29	1	1	81	2	1	5	3	4	3	1	2	1.5	3.5	1.75	2.5	4.666667	4	5	4
92	1	0	1	1	0	0	0.99	0	2	0	9	0	0	5	5	2.79	1	1	81	2	1	5	3	4	3	1	2	1.5	3.5	1.75	2.5	4.666667	4	5	4
92	0	2	1	2	0	1	1.99	0	2	0	9	0	0	5	5	0.99	1	1	81	2	1	5	3	4	3	1	2	1.5	3.5	1.75	2.5	4.666667	4	5	4
92	0	2	1	1	0	2	1.29	0	2	0	9	0	0	5	5	2.79	1	1	81	2	1	5	3	4	3	1	2	1.5	3.5	1.75	2.5	4.666667	4	5	4
92	0	2	0	0	0	2	2.79	1	2	0	9	0	0	5	5	1.29	1	1	81	2	1	5	3	4	3	1	2	1.5	3.5	1.75	2.5	4.666667	4	5	4
93	0	1	1	2	0	1	1.29	0	4	3	4	0	1	7	2	0.99	1	2	25	1	3	5	4	2	3	3	1	3	3.5	2.25	2.5	2.666667	3	2	2
93	1	2	0	2	0	0	0.99	1	4	3	4	0	1	7	2	1.29	1	1	25	1	3	5	4	2	3	3	1	3	3.5	2.25	2.5	2.666667	3	2	2
93	1	0	1	1	0	0	0.99	0	4	3	4	0	1	7	2	2.79	1	1	25	1	3	5	4	2	3	3	1	3	3.5	2.25	2.5	2.666667	3	2	2
93	0	2	1	2	0	1	1.99	0	4	3	4	0	1	7	2	0.99	1	1	25	1	3	5	4	2	3	3	1	3	3.5	2.25	2.5	2.666667	3	2	2
93	0	2	1	1	0	2	1.29	0	4	3	4	0	1	7	2	2.79	1	2	25	1	3	5	4	2	3	3	1	3	3.5	2.25	2.5	2.666667	3	2	2
93	0	2	0	0	0	2	2.79	1	4	3	4	0	1	7	2	1.29	1	1	25	1	3	5	4	2	3	3	1	3	3.5	2.25	2.5	2.666667	3	2	2
94	0	1	1	2	0	1	1.29	0	4	0	7	1	0	8	1	0.99	1	1	51	1	3	2	4	5	3	3	2	2.5	3	3	3	4	3	3	2
94	1	2	0	2	0	0	0.99	1	4	0	7	1	0	8	1	1.29	1	1	51	1	3	2	4	5	3	3	2	2.5	3	3	3	4	3	3	2
94	1	0	1	1	0	0	0.99	0	4	0	7	1	0	8	1	2.79	1	1	51	1	3	2	4	5	3	3	2	2.5	3	3	3	4	3	3	2
94	0	2	1	2	0	1	1.99	0	4	0	7	1	0	8	1	0.99	1	1	51	1	3	2	4	5	3	3	2	2.5	3	3	3	4	3	3	2
94	0	2	1	1	0	2	1.29	0	4	0	7	1	0	8	1	2.79	1	2	51	1	3	2	4	5	3	3	2	2.5	3	3	3	4	3	3	2
94	0	2	0	0	0	2	2.79	1	4	0	7	1	0	8	1	1.29	1	2	51	1	3	2	4	5	3	3	2	2.5	3	3	3	4	3	3	2
95	0	1	1	2	0	1	1.29	0	1	0	4	0	0	4	2	0.99	1	1	56	5	3	4	1	2	3	3	3	2.5	3	2.25	2.5	1.666667	2	2	2
95	1	2	0	2	0	0	0.99	1	1	0	4	0	0	4	2	1.29	1	1	56	5	3	4	1	2	3	3	3	2.5	3	2.25	2.5	1.666667	2	2	2
95	1	0	1	1	0	0	0.99	0	1	0	4	0	0	4	2	2.79	1	2	56	5	3	4	1	2	3	3	3	2.5	3	2.25	2.5	1.666667	2	2	2
95	0	2	1	2	0	1	1.99	0	1	0	4	0	0	4	2	0.99	1	2	56	5	3	4	1	2	3	3	3	2.5	3	2.25	2.5	1.666667	2	2	2
95	0	2	1	1	0	2	1.29	0	1	0	4	0	0	4	2	2.79	1	2	56	5	3	4	1	2	3	3	3	2.5	3	2.25	2.5	1.666667	2	2	2
95	0	2	0	0	0	2	2.79	1	1	0	4	0	0	4	2	1.29	1	1	56	5	3	4	1	2	3	3	3	2.5	3	2.25	2.5	1.666667	2	2	2
96	0	1	1	2	0	1	1.29	0	2	0	4	0	0	4	3	0.99	1	3	75	2	1	4	5	3	3	2	1	2	3	3	3	4.333333	4	4	2
96	1	2	0	2	0	0	0.99	1	2	0	4	0	0	4	3	1.29	1	1	75	2	1	4	5	3	3	2	1	2	3	3	3	4.333333	4	4	2
96	1	0	1	1	0	0	0.99	0	2	0	4	0	0	4	3	2.79	1	3	75	2	1	4	5	3	3	2	1	2	3	3	3	4.333333	4	4	2
96	0	2	1	2	0	1	1.99	0	2	0	4	0	0	4	3	0.99	1	1	75	2	1	4	5	3	3	2	1	2	3	3	3	4.333333	4	4	2
96	0	2	1	1	0	2	1.29	0	2	0	4	0	0	4	3	2.79	1	3	75	2	1	4	5	3	3	2	1	2	3	3	3	4.333333	4	4	2
96	0	2	0	0	0	2	2.79	1	2	0	4	0	0	4	3	1.29	1	2	75	2	1	4	5	3	3	2	1	2	3	3	3	4.333333	4	4	2
97	0	1	1	2	0	1	1.29	0	2	0	8	1	0	6	7	0.99	1	3	31	5	3	2	1	4	3	3	3	4.5	3.5	2	1.5	4.666667	3	4	5
97	1	2	0	2	0	0	0.99	1	2	0	8	1	0	6	7	1.29	1	1	31	5	3	2	1	4	3	3	3	4.5	3.5	2	1.5	4.666667	3	4	5
97	1	0	1	1	0	0	0.99	0	2	0	8	1	0	6	7	2.79	1	3	31	5	3	2	1	4	3	3	3	4.5	3.5	2	1.5	4.666667	3	4	5
97	0	2	1	2	0	1	1.99	0	2	0	8	1	0	6	7	0.99	1	2	31	5	3	2	1	4	3	3	3	4.5	3.5	2	1.5	4.666667	3	4	5
97	0	2	1	1	0	2	1.29	0	2	0	8	1	0	6	7	2.79	1	3	31	5	3	2	1	4	3	3	3	4.5	3.5	2	1.5	4.666667	3	4	5
97	0	2	0	0	0	2	2.79	1	2	0	8	1	0	6	7	1.29	1	2	31	5	3	2	1	4	3	3	3	4.5	3.5	2	1.5	4.666667	3	4	5
98	0	1	1	2	0	1	1.29	0	1	0	4	0	0	4	2	0.99	1	1	55	5	3	4	1	2	3	3	3	2	2.5	2.25	2.5	2.333333	2	2	1
98	1	2	0	2	0	0	0.99	1	1	0	4	0	0	4	2	1.29	1	1	55	5	3	4	1	2	3	3	3	2	2.5	2.25	2.5	2.333333	2	2	1
98	1	0	1	1	0	0	0.99	0	1	0	4	0	0	4	2	2.79	1	2	55	5	3	4	1	2	3	3	3	2	2.5	2.25	2.5	2.333333	2	2	1
98	0	2	1	2	0	1	1.99	0	1	0	4	0	0	4	2	0.99	1	2	55	5	3	4	1	2	3	3	3	2	2.5	2.25	2.5	2.333333	2	2	1
98	0	2	1	1	0	2	1.29	0	1	0	4	0	0	4	2	2.79	1	2	55	5	3	4	1	2	3	3	3	2	2.5	2.25	2.5	2.333333	2	2	1
98	0	2	0	0	0	2	2.79	1	1	0	4	0	0	4	2	1.29	1	1	55	5	3	4	1	2	3	3	3	2	2.5	2.25	2.5	2.333333	2	2	1
99	0	1	1	2	0	1	1.29	0	2	0	4	1	0	5	3	0.99	1	1	26	5	2	4	3	1	3	1	2	3	2.5	1.5	2	3.666667	2	3	3
99	1	2	0	2	0	0	0.99	1	2	0	4	1	0	5	3	1.29	1	1	26	5	2	4	3	1	3	1	2	3	2.5	1.5	2	3.666667	2	3	3
99	1	0	1	1	0	0	0.99	0	2	0	4	1	0	5	3	2.79	1	2	26	5	2	4	3	1	3	1	2	3	2.5	1.5	2	3.666667	2	3	3
99	0	2	1	2	0	1	1.99	0	2	0	4	1	0	5	3	0.99	1	1	26	5	2	4	3	1	3	1	2	3	2.5	1.5	2	3.666667	2	3	3
99	0	2	1	1	0	2	1.29	0	2	0	4	1	0	5	3	2.79	1	2	26	5	2	4	3	1	3	1	2	3	2.5	1.5	2	3.666667	2	3	3
99	0	2	0	0	0	2	2.79	1	2	0	4	1	0	5	3	1.29	1	1	26	5	2	4	3	1	3	1	2	3	2.5	1.5	2	3.666667	2	3	3
100	0	1	1	2	0	1	1.29	0	2	0	6	1	0	4	3	0.99	1	2	59	5	2	3	1	4	3	3	3	4	3	2.75	2	4	4	4	2
100	1	2	0	2	0	0	0.99	1	2	0	6	1	0	4	3	1.29	1	2	59	5	2	3	1	4	3	3	3	4	3	2.75	2	4	4	4	2
100	1	0	1	1	0	0	0.99	0	2	0	6	1	0	4	3	2.79	1	1	59	5	2	3	1	4	3	3	3	4	3	2.75	2	4	4	4	2
100	0	2	1	2	0	1	1.99	0	2	0	6	1	0	4	3	0.99	1	2	59	5	2	3	1	4	3	3	3	4	3	2.75	2	4	4	4	2
100	0	2	1	1	0	2	1.29	0	2	0	6	1	0	4	3	2.79	1	2	59	5	2	3	1	4	3	3	3	4	3	2.75	2	4	4	4	2
100	0	2	0	0	0	2	2.79	1	2	0	6	1	0	4	3	1.29	1	2	59	5	2	3	1	4	3	3	3	4	3	2.75	2	4	4	4	2
101	0	1	1	2	0	1	1.29	0	2	0	6	1	0	4	3	0.99	1	2	57	5	2	3	1	4	3	3	3	4.5	3	2.25	3.5	3.666667	5	4	1
101	1	2	0	2	0	0	0.99	1	2	0	6	1	0	4	3	1.29	1	2	57	5	2	3	1	4	3	3	3	4.5	3	2.25	3.5	3.666667	5	4	1
101	1	0	1	1	0	0	0.99	0	2	0	6	1	0	4	3	2.79	1	1	57	5	2	3	1	4	3	3	3	4.5	3	2.25	3.5	3.666667	5	4	1
101	0	2	1	2	0	1	1.99	0	2	0	6	1	0	4	3	0.99	1	2	57	5	2	3	1	4	3	3	3	4.5	3	2.25	3.5	3.666667	5	4	1
101	0	2	1	1	0	2	1.29	0	2	0	6	1	0	4	3	2.79	1	2	57	5	2	3	1	4	3	3	3	4.5	3	2.25	3.5	3.666667	5	4	1
101	0	2	0	0	0	2	2.79	1	2	0	6	1	0	4	3	1.29	1	2	57	5	2	3	1	4	3	3	3	4.5	3	2.25	3.5	3.666667	5	4	1
102	0	1	1	2	0	1	1.29	0	2	0	8	0	0	5	8	0.99	1	1	62	1	2	4	3	5	3	3	3	2	2.5	2.5	1.5	1.666667	2	1	1
102	1	2	0	2	0	0	0.99	1	2	0	8	0	0	5	8	1.29	1	1	62	1	2	4	3	5	3	3	3	2	2.5	2.5	1.5	1.666667	2	1	1
102	1	0	1	1	0	0	0.99	0	2	0	8	0	0	5	8	2.79	1	3	62	1	2	4	3	5	3	3	3	2	2.5	2.5	1.5	1.666667	2	1	1
102	0	2	1	2	0	1	1.99	0	2	0	8	0	0	5	8	0.99	1	1	62	1	2	4	3	5	3	3	3	2	2.5	2.5	1.5	1.666667	2	1	1
102	0	2	1	1	0	2	1.29	0	2	0	8	0	0	5	8	2.79	1	1	62	1	2	4	3	5	3	3	3	2	2.5	2.5	1.5	1.666667	2	1	1
102	0	2	0	0	0	2	2.79	1	2	0	8	0	0	5	8	1.29	1	1	62	1	2	4	3	5	3	3	3	2	2.5	2.5	1.5	1.666667	2	1	1
103	0	1	1	2	0	1	1.29	0	2	0	8	0	0	5	8	0.99	1	1	59	1	2	4	3	5	3	3	3	1.5	3	1.75	2	2	2	1	1
103	1	2	0	2	0	0	0.99	1	2	0	8	0	0	5	8	1.29	1	1	59	1	2	4	3	5	3	3	3	1.5	3	1.75	2	2	2	1	1
103	1	0	1	1	0	0	0.99	0	2	0	8	0	0	5	8	2.79	1	3	59	1	2	4	3	5	3	3	3	1.5	3	1.75	2	2	2	1	1
103	0	2	1	2	0	1	1.99	0	2	0	8	0	0	5	8	0.99	1	1	59	1	2	4	3	5	3	3	3	1.5	3	1.75	2	2	2	1	1
103	0	2	1	1	0	2	1.29	0	2	0	8	0	0	5	8	2.79	1	1	59	1	2	4	3	5	3	3	3	1.5	3	1.75	2	2	2	1	1
103	0	2	0	0	0	2	2.79	1	2	0	8	0	0	5	8	1.29	1	1	59	1	2	4	3	5	3	3	3	1.5	3	1.75	2	2	2	1	1
104	0	1	1	2	0	1	1.29	0	2	0	1	1	0	5	8	0.99	1	1	23	5	2	1	3	4	3	2	3	4	3	2.5	4	4.333333	3	3	3
104	1	2	0	2	0	0	0.99	1	2	0	1	1	0	5	8	1.29	1	1	23	5	2	1	3	4	3	2	3	4	3	2.5	4	4.333333	3	3	3
104	1	0	1	1	0	0	0.99	0	2	0	1	1	0	5	8	2.79	1	1	23	5	2	1	3	4	3	2	3	4	3	2.5	4	4.333333	3	3	3
104	0	2	1	2	0	1	1.99	0	2	0	1	1	0	5	8	0.99	1	2	23	5	2	1	3	4	3	2	3	4	3	2.5	4	4.333333	3	3	3
104	0	2	1	1	0	2	1.29	0	2	0	1	1	0	5	8	2.79	1	2	23	5	2	1	3	4	3	2	3	4	3	2.5	4	4.333333	3	3	3
104	0	2	0	0	0	2	2.79	1	2	0	1	1	0	5	8	1.29	1	2	23	5	2	1	3	4	3	2	3	4	3	2.5	4	4.333333	3	3	3
105	0	1	1	2	0	1	1.29	0	2	0	4	1	0	5	3	0.99	1	1	24	5	2	4	3	1	3	1	2	3	3.5	2	2.5	4.333333	2	2	2
105	1	2	0	2	0	0	0.99	1	2	0	4	1	0	5	3	1.29	1	2	24	5	2	4	3	1	3	1	2	3	3.5	2	2.5	4.333333	2	2	2
105	1	0	1	1	0	0	0.99	0	2	0	4	1	0	5	3	2.79	1	2	24	5	2	4	3	1	3	1	2	3	3.5	2	2.5	4.333333	2	2	2
105	0	2	1	2	0	1	1.99	0	2	0	4	1	0	5	3	0.99	1	1	24	5	2	4	3	1	3	1	2	3	3.5	2	2.5	4.333333	2	2	2
105	0	2	1	1	0	2	1.29	0	2	0	4	1	0	5	3	2.79	1	2	24	5	2	4	3	1	3	1	2	3	3.5	2	2.5	4.333333	2	2	2
105	0	2	0	0	0	2	2.79	1	2	0	4	1	0	5	3	1.29	1	1	24	5	2	4	3	1	3	1	2	3	3.5	2	2.5	4.333333	2	2	2
106	0	1	1	2	0	1	1.29	0	2	0	8	0	0	8	1	0.99	1	1	40	2	3	5	4	1	3	3	1	1.5	4	4.5	3	3.666667	2	2	1
106	1	2	0	2	0	0	0.99	1	2	0	8	0	0	8	1	1.29	1	2	40	2	3	5	4	1	3	3	1	1.5	4	4.5	3	3.666667	2	2	1
106	1	0	1	1	0	0	0.99	0	2	0	8	0	0	8	1	2.79	1	2	40	2	3	5	4	1	3	3	1	1.5	4	4.5	3	3.666667	2	2	1
106	0	2	1	2	0	1	1.99	0	2	0	8	0	0	8	1	0.99	1	1	40	2	3	5	4	1	3	3	1	1.5	4	4.5	3	3.666667	2	2	1
106	0	2	1	1	0	2	1.29	0	2	0	8	0	0	8	1	2.79	1	2	40	2	3	5	4	1	3	3	1	1.5	4	4.5	3	3.666667	2	2	1
106	0	2	0	0	0	2	2.79	1	2	0	8	0	0	8	1	1.29	1	1	40	2	3	5	4	1	3	3	1	1.5	4	4.5	3	3.666667	2	2	1
107	0	1	1	2	0	1	1.29	0	1	0	1	1	0	6	1	0.99	1	1	22	4	3	2	5	1	1	3	2	2	3	2.25	3	2.666667	2	3	1
107	1	2	0	2	0	0	0.99	1	1	0	1	1	0	6	1	1.29	1	2	22	4	3	2	5	1	1	3	2	2	3	2.25	3	2.666667	2	3	1
107	1	0	1	1	0	0	0.99	0	1	0	1	1	0	6	1	2.79	1	2	22	4	3	2	5	1	1	3	2	2	3	2.25	3	2.666667	2	3	1
107	0	2	1	2	0	1	1.99	0	1	0	1	1	0	6	1	0.99	1	1	22	4	3	2	5	1	1	3	2	2	3	2.25	3	2.666667	2	3	1
107	0	2	1	1	0	2	1.29	0	1	0	1	1	0	6	1	2.79	1	2	22	4	3	2	5	1	1	3	2	2	3	2.25	3	2.666667	2	3	1
107	0	2	0	0	0	2	2.79	1	1	0	1	1	0	6	1	1.29	1	1	22	4	3	2	5	1	1	3	2	2	3	2.25	3	2.666667	2	3	1
108	0	1	1	2	0	1	1.29	0	2	0	9	0	0	8	4	0.99	1	1	56	1	2	5	4	3	3	1	2	1.5	2.5	2.75	2	2	2	1	1
108	1	2	0	2	0	0	0.99	1	2	0	9	0	0	8	4	1.29	1	1	56	1	2	5	4	3	3	1	2	1.5	2.5	2.75	2	2	2	1	1
108	1	0	1	1	0	0	0.99	0	2	0	9	0	0	8	4	2.79	1	1	56	1	2	5	4	3	3	1	2	1.5	2.5	2.75	2	2	2	1	1
108	0	2	1	2	0	1	1.99	0	2	0	9	0	0	8	4	0.99	1	1	56	1	2	5	4	3	3	1	2	1.5	2.5	2.75	2	2	2	1	1
108	0	2	1	1	0	2	1.29	0	2	0	9	0	0	8	4	2.79	1	1	56	1	2	5	4	3	3	1	2	1.5	2.5	2.75	2	2	2	1	1
108	0	2	0	0	0	2	2.79	1	2	0	9	0	0	8	4	1.29	1	1	56	1	2	5	4	3	3	1	2	1.5	2.5	2.75	2	2	2	1	1
109	0	1	1	2	0	1	1.29	0	2	0	1	1	0	5	8	0.99	1	1	20	5	2	1	3	4	3	2	3	4	3.5	2	2.5	4	3	4	4
109	1	2	0	2	0	0	0.99	1	2	0	1	1	0	5	8	1.29	1	1	20	5	2	1	3	4	3	2	3	4	3.5	2	2.5	4	3	4	4
109	1	0	1	1	0	0	0.99	0	2	0	1	1	0	5	8	2.79	1	1	20	5	2	1	3	4	3	2	3	4	3.5	2	2.5	4	3	4	4
109	0	2	1	2	0	1	1.99	0	2	0	1	1	0	5	8	0.99	1	2	20	5	2	1	3	4	3	2	3	4	3.5	2	2.5	4	3	4	4
109	0	2	1	1	0	2	1.29	0	2	0	1	1	0	5	8	2.79	1	2	20	5	2	1	3	4	3	2	3	4	3.5	2	2.5	4	3	4	4
109	0	2	0	0	0	2	2.79	1	2	0	1	1	0	5	8	1.29	1	2	20	5	2	1	3	4	3	2	3	4	3.5	2	2.5	4	3	4	4
110	0	1	1	2	0	1	1.29	0	2	0	8	0	0	8	1	0.99	1	1	44	2	3	5	4	1	3	3	1	1	4.5	4	2.5	3.666667	3	1	1
110	1	2	0	2	0	0	0.99	1	2	0	8	0	0	8	1	1.29	1	2	44	2	3	5	4	1	3	3	1	1	4.5	4	2.5	3.666667	3	1	1
110	1	0	1	1	0	0	0.99	0	2	0	8	0	0	8	1	2.79	1	2	44	2	3	5	4	1	3	3	1	1	4.5	4	2.5	3.666667	3	1	1
110	0	2	1	2	0	1	1.99	0	2	0	8	0	0	8	1	0.99	1	1	44	2	3	5	4	1	3	3	1	1	4.5	4	2.5	3.666667	3	1	1
110	0	2	1	1	0	2	1.29	0	2	0	8	0	0	8	1	2.79	1	2	44	2	3	5	4	1	3	3	1	1	4.5	4	2.5	3.666667	3	1	1
110	0	2	0	0	0	2	2.79	1	2	0	8	0	0	8	1	1.29	1	1	44	2	3	5	4	1	3	3	1	1	4.5	4	2.5	3.666667	3	1	1
111	0	1	1	2	0	1	1.29	0	5	1	9	1	1	8	3	0.99	1	1	45	1	3	2	4	5	3	2	1	4.5	4	2.25	3.5	4.333333	2	5	1
111	1	2	0	2	0	0	0.99	1	5	1	9	1	1	8	3	1.29	1	1	45	1	3	2	4	5	3	2	1	4.5	4	2.25	3.5	4.333333	2	5	1
111	1	0	1	1	0	0	0.99	0	5	1	9	1	1	8	3	2.79	1	1	45	1	3	2	4	5	3	2	1	4.5	4	2.25	3.5	4.333333	2	5	1
111	0	2	1	2	0	1	1.99	0	5	1	9	1	1	8	3	0.99	1	1	45	1	3	2	4	5	3	2	1	4.5	4	2.25	3.5	4.333333	2	5	1
111	0	2	1	1	0	2	1.29	0	5	1	9	1	1	8	3	2.79	1	2	45	1	3	2	4	5	3	2	1	4.5	4	2.25	3.5	4.333333	2	5	1
111	0	2	0	0	0	2	2.79	1	5	1	9	1	1	8	3	1.29	1	2	45	1	3	2	4	5	3	2	1	4.5	4	2.25	3.5	4.333333	2	5	1
112	0	1	1	2	0	1	1.29	0	1	0	1	0	0	4	7	0.99	1	2	35	3	2	4	5	1	3	3	1	4	3.5	2.5	3	4.333333	3	5	1
112	1	2	0	2	0	0	0.99	1	1	0	1	0	0	4	7	1.29	1	1	35	3	2	4	5	1	3	3	1	4	3.5	2.5	3	4.333333	3	5	1
112	1	0	1	1	0	0	0.99	0	1	0	1	0	0	4	7	2.79	1	1	35	3	2	4	5	1	3	3	1	4	3.5	2.5	3	4.333333	3	5	1
112	0	2	1	2	0	1	1.99	0	1	0	1	0	0	4	7	0.99	1	2	35	3	2	4	5	1	3	3	1	4	3.5	2.5	3	4.333333	3	5	1
112	0	2	1	1	0	2	1.29	0	1	0	1	0	0	4	7	2.79	1	1	35	3	2	4	5	1	3	3	1	4	3.5	2.5	3	4.333333	3	5	1
112	0	2	0	0	0	2	2.79	1	1	0	1	0	0	4	7	1.29	1	2	35	3	2	4	5	1	3	3	1	4	3.5	2.5	3	4.333333	3	5	1
113	0	1	1	2	0	1	1.29	0	2	0	7	0	0	6	4	0.99	1	1	60	2	3	5	4	1	1	3	3	2.5	2.5	2.75	4	3	2	2	3
113	1	2	0	2	0	0	0.99	1	2	0	7	0	0	6	4	1.29	1	1	60	2	3	5	4	1	1	3	3	2.5	2.5	2.75	4	3	2	2	3
113	1	0	1	1	0	0	0.99	0	2	0	7	0	0	6	4	2.79	1	1	60	2	3	5	4	1	1	3	3	2.5	2.5	2.75	4	3	2	2	3
113	0	2	1	2	0	1	1.99	0	2	0	7	0	0	6	4	0.99	1	1	60	2	3	5	4	1	1	3	3	2.5	2.5	2.75	4	3	2	2	3
113	0	2	1	1	0	2	1.29	0	2	0	7	0	0	6	4	2.79	1	2	60	2	3	5	4	1	1	3	3	2.5	2.5	2.75	4	3	2	2	3
113	0	2	0	0	0	2	2.79	1	2	0	7	0	0	6	4	1.29	1	1	60	2	3	5	4	1	1	3	3	2.5	2.5	2.75	4	3	2	2	3
114	0	1	1	2	0	1	1.29	0	1	0	4	1	0	6	3	0.99	1	3	54	3	1	5	4	2	3	1	2	4	5	2.25	3	4.333333	5	5	4
114	1	2	0	2	0	0	0.99	1	1	0	4	1	0	6	3	1.29	1	3	54	3	1	5	4	2	3	1	2	4	5	2.25	3	4.333333	5	5	4
114	1	0	1	1	0	0	0.99	0	1	0	4	1	0	6	3	2.79	1	3	54	3	1	5	4	2	3	1	2	4	5	2.25	3	4.333333	5	5	4
114	0	2	1	2	0	1	1.99	0	1	0	4	1	0	6	3	0.99	1	3	54	3	1	5	4	2	3	1	2	4	5	2.25	3	4.333333	5	5	4
114	0	2	1	1	0	2	1.29	0	1	0	4	1	0	6	3	2.79	1	3	54	3	1	5	4	2	3	1	2	4	5	2.25	3	4.333333	5	5	4
114	0	2	0	0	0	2	2.79	1	1	0	4	1	0	6	3	1.29	1	3	54	3	1	5	4	2	3	1	2	4	5	2.25	3	4.333333	5	5	4
115	0	1	1	2	0	1	1.29	0	1	0	4	1	0	6	3	0.99	1	3	56	3	1	5	4	2	3	1	2	4	4	1.5	3.5	4	5	5	5
115	1	2	0	2	0	0	0.99	1	1	0	4	1	0	6	3	1.29	1	3	56	3	1	5	4	2	3	1	2	4	4	1.5	3.5	4	5	5	5
115	1	0	1	1	0	0	0.99	0	1	0	4	1	0	6	3	2.79	1	3	56	3	1	5	4	2	3	1	2	4	4	1.5	3.5	4	5	5	5
115	0	2	1	2	0	1	1.99	0	1	0	4	1	0	6	3	0.99	1	3	56	3	1	5	4	2	3	1	2	4	4	1.5	3.5	4	5	5	5
115	0	2	1	1	0	2	1.29	0	1	0	4	1	0	6	3	2.79	1	3	56	3	1	5	4	2	3	1	2	4	4	1.5	3.5	4	5	5	5
115	0	2	0	0	0	2	2.79	1	1	0	4	1	0	6	3	1.29	1	3	56	3	1	5	4	2	3	1	2	4	4	1.5	3.5	4	5	5	5
116	0	1	1	2	0	1	1.29	0	2	0	4	1	0	6	8	0.99	1	2	42	4	3	2	1	5	3	1	3	4	2.5	3.25	4.5	5	5	4	3
116	1	2	0	2	0	0	0.99	1	2	0	4	1	0	6	8	1.29	1	1	42	4	3	2	1	5	3	1	3	4	2.5	3.25	4.5	5	5	4	3
116	1	0	1	1	0	0	0.99	0	2	0	4	1	0	6	8	2.79	1	1	42	4	3	2	1	5	3	1	3	4	2.5	3.25	4.5	5	5	4	3
116	0	2	1	2	0	1	1.99	0	2	0	4	1	0	6	8	0.99	1	2	42	4	3	2	1	5	3	1	3	4	2.5	3.25	4.5	5	5	4	3
116	0	2	1	1	0	2	1.29	0	2	0	4	1	0	6	8	2.79	1	1	42	4	3	2	1	5	3	1	3	4	2.5	3.25	4.5	5	5	4	3
116	0	2	0	0	0	2	2.79	1	2	0	4	1	0	6	8	1.29	1	2	42	4	3	2	1	5	3	1	3	4	2.5	3.25	4.5	5	5	4	3
117	0	1	1	2	0	1	1.29	0	2	0	8	1	0	6	7	0.99	1	3	30	5	3	2	1	4	3	3	3	5	3.5	2	2.5	4.666667	4	4	5
117	1	2	0	2	0	0	0.99	1	2	0	8	1	0	6	7	1.29	1	1	30	5	3	2	1	4	3	3	3	5	3.5	2	2.5	4.666667	4	4	5
117	1	0	1	1	0	0	0.99	0	2	0	8	1	0	6	7	2.79	1	3	30	5	3	2	1	4	3	3	3	5	3.5	2	2.5	4.666667	4	4	5
117	0	2	1	2	0	1	1.99	0	2	0	8	1	0	6	7	0.99	1	2	30	5	3	2	1	4	3	3	3	5	3.5	2	2.5	4.666667	4	4	5
117	0	2	1	1	0	2	1.29	0	2	0	8	1	0	6	7	2.79	1	3	30	5	3	2	1	4	3	3	3	5	3.5	2	2.5	4.666667	4	4	5
117	0	2	0	0	0	2	2.79	1	2	0	8	1	0	6	7	1.29	1	2	30	5	3	2	1	4	3	3	3	5	3.5	2	2.5	4.666667	4	4	5
118	0	1	1	2	0	1	1.29	0	2	0	9	0	0	8	4	0.99	1	1	51	1	2	5	4	3	3	1	2	2.5	2	3	1	2.333333	3	1	1
118	1	2	0	2	0	0	0.99	1	2	0	9	0	0	8	4	1.29	1	1	51	1	2	5	4	3	3	1	2	2.5	2	3	1	2.333333	3	1	1
118	1	0	1	1	0	0	0.99	0	2	0	9	0	0	8	4	2.79	1	1	51	1	2	5	4	3	3	1	2	2.5	2	3	1	2.333333	3	1	1
118	0	2	1	2	0	1	1.99	0	2	0	9	0	0	8	4	0.99	1	1	51	1	2	5	4	3	3	1	2	2.5	2	3	1	2.333333	3	1	1
118	0	2	1	1	0	2	1.29	0	2	0	9	0	0	8	4	2.79	1	1	51	1	2	5	4	3	3	1	2	2.5	2	3	1	2.333333	3	1	1
118	0	2	0	0	0	2	2.79	1	2	0	9	0	0	8	4	1.29	1	1	51	1	2	5	4	3	3	1	2	2.5	2	3	1	2.333333	3	1	1
119	0	1	1	2	0	1	1.29	0	2	0	4	1	0	6	8	0.99	1	2	45	4	3	2	1	5	3	1	3	4.5	3.5	3.75	5	4	5	4	3
119	1	2	0	2	0	0	0.99	1	2	0	4	1	0	6	8	1.29	1	1	45	4	3	2	1	5	3	1	3	4.5	3.5	3.75	5	4	5	4	3
119	1	0	1	1	0	0	0.99	0	2	0	4	1	0	6	8	2.79	1	1	45	4	3	2	1	5	3	1	3	4.5	3.5	3.75	5	4	5	4	3
119	0	2	1	2	0	1	1.99	0	2	0	4	1	0	6	8	0.99	1	2	45	4	3	2	1	5	3	1	3	4.5	3.5	3.75	5	4	5	4	3
119	0	2	1	1	0	2	1.29	0	2	0	4	1	0	6	8	2.79	1	1	45	4	3	2	1	5	3	1	3	4.5	3.5	3.75	5	4	5	4	3
119	0	2	0	0	0	2	2.79	1	2	0	4	1	0	6	8	1.29	1	2	45	4	3	2	1	5	3	1	3	4.5	3.5	3.75	5	4	5	4	3
120	0	1	1	2	0	1	1.29	0	1	0	1	1	0	6	1	0.99	1	1	23	4	3	2	5	1	1	3	2	2.5	3	2.25	3.5	2.666667	3	3	2
120	1	2	0	2	0	0	0.99	1	1	0	1	1	0	6	1	1.29	1	1	23	4	3	2	5	1	1	3	2	2.5	3	2.25	3.5	2.666667	3	3	2
120	1	0	1	1	0	0	0.99	0	1	0	1	1	0	6	1	2.79	1	2	23	4	3	2	5	1	1	3	2	2.5	3	2.25	3.5	2.666667	3	3	2
120	0	2	1	2	0	1	1.99	0	1	0	1	1	0	6	1	0.99	1	1	23	4	3	2	5	1	1	3	2	2.5	3	2.25	3.5	2.666667	3	3	2
120	0	2	1	1	0	2	1.29	0	1	0	1	1	0	6	1	2.79	1	2	23	4	3	2	5	1	1	3	2	2.5	3	2.25	3.5	2.666667	3	3	2
120	0	2	0	0	0	2	2.79	1	1	0	1	1	0	6	1	1.29	1	1	23	4	3	2	5	1	1	3	2	2.5	3	2.25	3.5	2.666667	3	3	2
121	0	1	1	2	0	1	1.29	0	4	2	4	0	1	7	2	0.99	1	2	26	1	3	5	4	2	3	3	1	3.5	3.5	2.25	2.5	1.666667	1	2	2
121	1	2	0	2	0	0	0.99	1	4	2	4	0	1	7	2	1.29	1	1	26	1	3	5	4	2	3	3	1	3.5	3.5	2.25	2.5	1.666667	1	2	2
121	1	0	1	1	0	0	0.99	0	4	2	4	0	1	7	2	2.79	1	1	26	1	3	5	4	2	3	3	1	3.5	3.5	2.25	2.5	1.666667	1	2	2
121	0	2	1	2	0	1	1.99	0	4	2	4	0	1	7	2	0.99	1	1	26	1	3	5	4	2	3	3	1	3.5	3.5	2.25	2.5	1.666667	1	2	2
121	0	2	1	1	0	2	1.29	0	4	2	4	0	1	7	2	2.79	1	2	26	1	3	5	4	2	3	3	1	3.5	3.5	2.25	2.5	1.666667	1	2	2
121	0	2	0	0	0	2	2.79	1	4	2	4	0	1	7	2	1.29	1	1	26	1	3	5	4	2	3	3	1	3.5	3.5	2.25	2.5	1.666667	1	2	2
122	0	1	1	2	0	1	1.29	0	3	1	6	0	1	7	8	0.99	1	3	53	1	3	4	5	2	1	3	3	2	2	1	1.5	3.333333	2	4	3
122	1	2	0	2	0	0	0.99	1	3	1	6	0	1	7	8	1.29	1	3	53	1	3	4	5	2	1	3	3	2	2	1	1.5	3.333333	2	4	3
122	1	0	1	1	0	0	0.99	0	3	1	6	0	1	7	8	2.79	1	3	53	1	3	4	5	2	1	3	3	2	2	1	1.5	3.333333	2	4	3
122	0	2	1	2	0	1	1.99	0	3	1	6	0	1	7	8	0.99	1	3	53	1	3	4	5	2	1	3	3	2	2	1	1.5	3.333333	2	4	3
122	0	2	1	1	0	2	1.29	0	3	1	6	0	1	7	8	2.79	1	3	53	1	3	4	5	2	1	3	3	2	2	1	1.5	3.333333	2	4	3
122	0	2	0	0	0	2	2.79	1	3	1	6	0	1	7	8	1.29	1	3	53	1	3	4	5	2	1	3	3	2	2	1	1.5	3.333333	2	4	3
123	0	1	1	2	0	1	1.29	0	4	1	4	0	1	7	2	0.99	1	2	23	1	3	5	4	2	3	3	1	3	3	2.5	3.5	3	3	2	2
123	1	2	0	2	0	0	0.99	1	4	1	4	0	1	7	2	1.29	1	1	23	1	3	5	4	2	3	3	1	3	3	2.5	3.5	3	3	2	2
123	1	0	1	1	0	0	0.99	0	4	1	4	0	1	7	2	2.79	1	1	23	1	3	5	4	2	3	3	1	3	3	2.5	3.5	3	3	2	2
123	0	2	1	2	0	1	1.99	0	4	1	4	0	1	7	2	0.99	1	1	23	1	3	5	4	2	3	3	1	3	3	2.5	3.5	3	3	2	2
123	0	2	1	1	0	2	1.29	0	4	1	4	0	1	7	2	2.79	1	2	23	1	3	5	4	2	3	3	1	3	3	2.5	3.5	3	3	2	2
123	0	2	0	0	0	2	2.79	1	4	1	4	0	1	7	2	1.29	1	1	23	1	3	5	4	2	3	3	1	3	3	2.5	3.5	3	3	2	2
124	0	1	1	2	0	1	1.29	0	2	0	4	0	0	4	3	0.99	1	3	76	2	1	4	5	3	3	2	1	2.5	3.5	3.5	2.5	3.666667	5	5	2
124	1	2	0	2	0	0	0.99	1	2	0	4	0	0	4	3	1.29	1	1	76	2	1	4	5	3	3	2	1	2.5	3.5	3.5	2.5	3.666667	5	5	2
124	1	0	1	1	0	0	0.99	0	2	0	4	0	0	4	3	2.79	1	3	76	2	1	4	5	3	3	2	1	2.5	3.5	3.5	2.5	3.666667	5	5	2
124	0	2	1	2	0	1	1.99	0	2	0	4	0	0	4	3	0.99	1	1	76	2	1	4	5	3	3	2	1	2.5	3.5	3.5	2.5	3.666667	5	5	2
124	0	2	1	1	0	2	1.29	0	2	0	4	0	0	4	3	2.79	1	3	76	2	1	4	5	3	3	2	1	2.5	3.5	3.5	2.5	3.666667	5	5	2
124	0	2	0	0	0	2	2.79	1	2	0	4	0	0	4	3	1.29	1	2	76	2	1	4	5	3	3	2	1	2.5	3.5	3.5	2.5	3.666667	5	5	2
125	0	1	1	2	0	1	1.29	0	3	1	6	0	1	7	8	0.99	1	3	51	4	3	5	1	2	1	3	3	2	2.5	1	1.5	3.666667	2	3	2
125	1	2	0	2	0	0	0.99	1	3	1	6	0	1	7	8	1.29	1	3	51	4	3	5	1	2	1	3	3	2	2.5	1	1.5	3.666667	2	3	2
125	1	0	1	1	0	0	0.99	0	3	1	6	0	1	7	8	2.79	1	3	51	4	3	5	1	2	1	3	3	2	2.5	1	1.5	3.666667	2	3	2
125	0	2	1	2	0	1	1.99	0	3	1	6	0	1	7	8	0.99	1	3	51	4	3	5	1	2	1	3	3	2	2.5	1	1.5	3.666667	2	3	2
125	0	2	1	1	0	2	1.29	0	3	1	6	0	1	7	8	2.79	1	3	51	4	3	5	1	2	1	3	3	2	2.5	1	1.5	3.666667	2	3	2
125	0	2	0	0	0	2	2.79	1	3	1	6	0	1	7	8	1.29	1	3	51	4	3	5	1	2	1	3	3	2	2.5	1	1.5	3.666667	2	3	2
126	0	1	1	2	0	1	1.29	0	4	2	4	0	1	7	2	0.99	1	2	28	1	3	5	4	2	3	3	1	3	3	2.5	3	2.666667	2	2	1
126	1	2	0	2	0	0	0.99	1	4	2	4	0	1	7	2	1.29	1	1	28	1	3	5	4	2	3	3	1	3	3	2.5	3	2.666667	2	2	1
126	1	0	1	1	0	0	0.99	0	4	2	4	0	1	7	2	2.79	1	1	28	1	3	5	4	2	3	3	1	3	3	2.5	3	2.666667	2	2	1
126	0	2	1	2	0	1	1.99	0	4	2	4	0	1	7	2	0.99	1	1	28	1	3	5	4	2	3	3	1	3	3	2.5	3	2.666667	2	2	1
126	0	2	1	1	0	2	1.29	0	4	2	4	0	1	7	2	2.79	1	2	28	1	3	5	4	2	3	3	1	3	3	2.5	3	2.666667	2	2	1
126	0	2	0	0	0	2	2.79	1	4	2	4	0	1	7	2	1.29	1	1	28	1	3	5	4	2	3	3	1	3	3	2.5	3	2.666667	2	2	1
127	0	1	1	2	0	1	1.29	0	2	0	7	1	0	4	8	0.99	1	1	45	2	3	5	4	1	3	1	2	3	2	2	3.5	3	1	4	1
127	1	2	0	2	0	0	0.99	1	2	0	7	1	0	4	8	1.29	1	2	45	2	3	5	4	1	3	1	2	3	2	2	3.5	3	1	4	1
127	1	0	1	1	0	0	0.99	0	2	0	7	1	0	4	8	2.79	1	2	45	2	3	5	4	1	3	1	2	3	2	2	3.5	3	1	4	1
127	0	2	1	2	0	1	1.99	0	2	0	7	1	0	4	8	0.99	1	1	45	2	3	5	4	1	3	1	2	3	2	2	3.5	3	1	4	1
127	0	2	1	1	0	2	1.29	0	2	0	7	1	0	4	8	2.79	1	2	45	2	3	5	4	1	3	1	2	3	2	2	3.5	3	1	4	1
127	0	2	0	0	0	2	2.79	1	2	0	7	1	0	4	8	1.29	1	1	45	2	3	5	4	1	3	1	2	3	2	2	3.5	3	1	4	1
128	0	1	1	2	0	1	1.29	0	3	1	6	0	1	6	8	0.99	1	1	53	2	1	4	5	3	3	2	3	3	2.5	1.25	2	4.333333	4	3	5
128	1	2	0	2	0	0	0.99	1	3	1	6	0	1	6	8	1.29	1	1	53	2	1	4	5	3	3	2	3	3	2.5	1.25	2	4.333333	4	3	5
128	1	0	1	1	0	0	0.99	0	3	1	6	0	1	6	8	2.79	1	3	53	2	1	4	5	3	3	2	3	3	2.5	1.25	2	4.333333	4	3	5
128	0	2	1	2	0	1	1.99	0	3	1	6	0	1	6	8	0.99	1	1	53	2	1	4	5	3	3	2	3	3	2.5	1.25	2	4.333333	4	3	5
128	0	2	1	1	0	2	1.29	0	3	1	6	0	1	6	8	2.79	1	1	53	2	1	4	5	3	3	2	3	3	2.5	1.25	2	4.333333	4	3	5
128	0	2	0	0	0	2	2.79	1	3	1	6	0	1	6	8	1.29	1	1	53	2	1	4	5	3	3	2	3	3	2.5	1.25	2	4.333333	4	3	5
129	0	1	1	2	0	1	1.29	0	2	0	8	1	0	6	3	0.99	1	2	55	5	1	4	3	2	3	2	3	4	4	3	3.5	4.333333	4	4	3
129	1	2	0	2	0	0	0.99	1	2	0	8	1	0	6	3	1.29	1	2	55	5	1	4	3	2	3	2	3	4	4	3	3.5	4.333333	4	4	3
129	1	0	1	1	0	0	0.99	0	2	0	8	1	0	6	3	2.79	1	1	55	5	1	4	3	2	3	2	3	4	4	3	3.5	4.333333	4	4	3
129	0	2	1	2	0	1	1.99	0	2	0	8	1	0	6	3	0.99	1	2	55	5	1	4	3	2	3	2	3	4	4	3	3.5	4.333333	4	4	3
129	0	2	1	1	0	2	1.29	0	2	0	8	1	0	6	3	2.79	1	1	55	5	1	4	3	2	3	2	3	4	4	3	3.5	4.333333	4	4	3
129	0	2	0	0	0	2	2.79	1	2	0	8	1	0	6	3	1.29	1	2	55	5	1	4	3	2	3	2	3	4	4	3	3.5	4.333333	4	4	3
130	0	1	1	2	0	1	1.29	0	2	0	6	1	0	6	1	0.99	1	2	65	5	1	2	3	4	3	2	1	3	2.5	1.75	3	4	4	5	4
130	1	2	0	2	0	0	0.99	1	2	0	6	1	0	6	1	1.29	1	1	65	5	1	2	3	4	3	2	1	3	2.5	1.75	3	4	4	5	4
130	1	0	1	1	0	0	0.99	0	2	0	6	1	0	6	1	2.79	1	2	65	5	1	2	3	4	3	2	1	3	2.5	1.75	3	4	4	5	4
130	0	2	1	2	0	1	1.99	0	2	0	6	1	0	6	1	0.99	1	1	65	5	1	2	3	4	3	2	1	3	2.5	1.75	3	4	4	5	4
130	0	2	1	1	0	2	1.29	0	2	0	6	1	0	6	1	2.79	1	1	65	5	1	2	3	4	3	2	1	3	2.5	1.75	3	4	4	5	4
130	0	2	0	0	0	2	2.79	1	2	0	6	1	0	6	1	1.29	1	1	65	5	1	2	3	4	3	2	1	3	2.5	1.75	3	4	4	5	4
131	0	1	1	2	0	1	1.29	0	4	0	8	0	0	8	6	0.99	1	1	47	5	1	3	2	4	3	1	3	5	4	2.75	4.5	4.666667	5	5	4
131	1	2	0	2	0	0	0.99	1	4	0	8	0	0	8	6	1.29	1	1	47	5	1	3	2	4	3	1	3	5	4	2.75	4.5	4.666667	5	5	4
131	1	0	1	1	0	0	0.99	0	4	0	8	0	0	8	6	2.79	1	1	47	5	1	3	2	4	3	1	3	5	4	2.75	4.5	4.666667	5	5	4
131	0	2	1	2	0	1	1.99	0	4	0	8	0	0	8	6	0.99	1	1	47	5	1	3	2	4	3	1	3	5	4	2.75	4.5	4.666667	5	5	4
131	0	2	1	1	0	2	1.29	0	4	0	8	0	0	8	6	2.79	1	1	47	5	1	3	2	4	3	1	3	5	4	2.75	4.5	4.666667	5	5	4
131	0	2	0	0	0	2	2.79	1	4	0	8	0	0	8	6	1.29	1	3	47	5	1	3	2	4	3	1	3	5	4	2.75	4.5	4.666667	5	5	4
132	0	1	1	2	0	1	1.29	0	4	0	8	1	0	5	3	0.99	1	1	45	1	2	4	3	5	3	1	2	5	4.5	3	4	5	5	5	3
132	1	2	0	2	0	0	0.99	1	4	0	8	1	0	5	3	1.29	1	1	45	1	2	4	3	5	3	1	2	5	4.5	3	4	5	5	5	3
132	1	0	1	1	0	0	0.99	0	4	0	8	1	0	5	3	2.79	1	1	45	1	2	4	3	5	3	1	2	5	4.5	3	4	5	5	5	3
132	0	2	1	2	0	1	1.99	0	4	0	8	1	0	5	3	0.99	1	1	45	1	2	4	3	5	3	1	2	5	4.5	3	4	5	5	5	3
132	0	2	1	1	0	2	1.29	0	4	0	8	1	0	5	3	2.79	1	2	45	1	2	4	3	5	3	1	2	5	4.5	3	4	5	5	5	3
132	0	2	0	0	0	2	2.79	1	4	0	8	1	0	5	3	1.29	1	2	45	1	2	4	3	5	3	1	2	5	4.5	3	4	5	5	5	3
133	0	1	1	2	0	1	1.29	0	2	0	7	0	0	8	1	0.99	1	3	80	3	1	5	4	2	3	2	1	3	3	3	2	2	1	1	4
133	1	2	0	2	0	0	0.99	1	2	0	7	0	0	8	1	1.29	1	3	80	3	1	5	4	2	3	2	1	3	3	3	2	2	1	1	4
133	1	0	1	1	0	0	0.99	0	2	0	7	0	0	8	1	2.79	1	3	80	3	1	5	4	2	3	2	1	3	3	3	2	2	1	1	4
133	0	2	1	2	0	1	1.99	0	2	0	7	0	0	8	1	0.99	1	3	80	3	1	5	4	2	3	2	1	3	3	3	2	2	1	1	4
133	0	2	1	1	0	2	1.29	0	2	0	7	0	0	8	1	2.79	1	1	80	3	1	5	4	2	3	2	1	3	3	3	2	2	1	1	4
133	0	2	0	0	0	2	2.79	1	2	0	7	0	0	8	1	1.29	1	3	80	3	1	5	4	2	3	2	1	3	3	3	2	2	1	1	4
134	0	1	1	2	0	1	1.29	0	4	0	2	1	0	5	6	0.99	1	1	19	4	1	5	3	2	2	3	3	3	4	2.75	2.5	5	3	5	5
134	1	2	0	2	0	0	0.99	1	4	0	2	1	0	5	6	1.29	1	1	19	4	1	5	3	2	2	3	3	3	4	2.75	2.5	5	3	5	5
134	1	0	1	1	0	0	0.99	0	4	0	2	1	0	5	6	2.79	1	2	19	4	1	5	3	2	2	3	3	3	4	2.75	2.5	5	3	5	5
134	0	2	1	2	0	1	1.99	0	4	0	2	1	0	5	6	0.99	1	1	19	4	1	5	3	2	2	3	3	3	4	2.75	2.5	5	3	5	5
134	0	2	1	1	0	2	1.29	0	4	0	2	1	0	5	6	2.79	1	2	19	4	1	5	3	2	2	3	3	3	4	2.75	2.5	5	3	5	5
134	0	2	0	0	0	2	2.79	1	4	0	2	1	0	5	6	1.29	1	1	19	4	1	5	3	2	2	3	3	3	4	2.75	2.5	5	3	5	5
135	0	1	1	2	0	1	1.29	0	1	0	9	0	0	8	5	0.99	1	1	56	5	1	3	2	4	3	3	3	4	3	2.75	3.5	3.666667	4	2	1
135	1	2	0	2	0	0	0.99	1	1	0	9	0	0	8	5	1.29	1	1	56	5	1	3	2	4	3	3	3	4	3	2.75	3.5	3.666667	4	2	1
135	1	0	1	1	0	0	0.99	0	1	0	9	0	0	8	5	2.79	1	1	56	5	1	3	2	4	3	3	3	4	3	2.75	3.5	3.666667	4	2	1
135	0	2	1	2	0	1	1.99	0	1	0	9	0	0	8	5	0.99	1	1	56	5	1	3	2	4	3	3	3	4	3	2.75	3.5	3.666667	4	2	1
135	0	2	1	1	0	2	1.29	0	1	0	9	0	0	8	5	2.79	1	2	56	5	1	3	2	4	3	3	3	4	3	2.75	3.5	3.666667	4	2	1
135	0	2	0	0	0	2	2.79	1	1	0	9	0	0	8	5	1.29	1	1	56	5	1	3	2	4	3	3	3	4	3	2.75	3.5	3.666667	4	2	1
136	0	1	1	2	0	1	1.29	0	2	0	8	1	0	6	3	0.99	1	2	52	5	1	4	3	2	3	2	3	4	4.5	2.5	3	4.666667	5	3	2
136	1	2	0	2	0	0	0.99	1	2	0	8	1	0	6	3	1.29	1	2	52	5	1	4	3	2	3	2	3	4	4.5	2.5	3	4.666667	5	3	2
136	1	0	1	1	0	0	0.99	0	2	0	8	1	0	6	3	2.79	1	1	52	5	1	4	3	2	3	2	3	4	4.5	2.5	3	4.666667	5	3	2
136	0	2	1	2	0	1	1.99	0	2	0	8	1	0	6	3	0.99	1	2	52	5	1	4	3	2	3	2	3	4	4.5	2.5	3	4.666667	5	3	2
136	0	2	1	1	0	2	1.29	0	2	0	8	1	0	6	3	2.79	1	1	52	5	1	4	3	2	3	2	3	4	4.5	2.5	3	4.666667	5	3	2
136	0	2	0	0	0	2	2.79	1	2	0	8	1	0	6	3	1.29	1	2	52	5	1	4	3	2	3	2	3	4	4.5	2.5	3	4.666667	5	3	2
137	0	1	1	2	0	1	1.29	0	2	0	6	0	0	3	6	0.99	1	1	58	3	2	4	5	1	3	2	1	3.5	3	2.25	2.5	4	4	4	3
137	1	2	0	2	0	0	0.99	1	2	0	6	0	0	3	6	1.29	1	1	58	3	2	4	5	1	3	2	1	3.5	3	2.25	2.5	4	4	4	3
137	1	0	1	1	0	0	0.99	0	2	0	6	0	0	3	6	2.79	1	2	58	3	2	4	5	1	3	2	1	3.5	3	2.25	2.5	4	4	4	3
137	0	2	1	2	0	1	1.99	0	2	0	6	0	0	3	6	0.99	1	1	58	3	2	4	5	1	3	2	1	3.5	3	2.25	2.5	4	4	4	3
137	0	2	1	1	0	2	1.29	0	2	0	6	0	0	3	6	2.79	1	2	58	3	2	4	5	1	3	2	1	3.5	3	2.25	2.5	4	4	4	3
137	0	2	0	0	0	2	2.79	1	2	0	6	0	0	3	6	1.29	1	1	58	3	2	4	5	1	3	2	1	3.5	3	2.25	2.5	4	4	4	3
138	0	1	1	2	0	1	1.29	0	3	0	3	0	0	5	5	0.99	1	1	22	4	2	5	3	1	3	3	3	2	3	2	1.5	2.333333	2	2	2
138	1	2	0	2	0	0	0.99	1	3	0	3	0	0	5	5	1.29	1	2	22	4	2	5	3	1	3	3	3	2	3	2	1.5	2.333333	2	2	2
138	1	0	1	1	0	0	0.99	0	3	0	3	0	0	5	5	2.79	1	2	22	4	2	5	3	1	3	3	3	2	3	2	1.5	2.333333	2	2	2
138	0	2	1	2	0	1	1.99	0	3	0	3	0	0	5	5	0.99	1	1	22	4	2	5	3	1	3	3	3	2	3	2	1.5	2.333333	2	2	2
138	0	2	1	1	0	2	1.29	0	3	0	3	0	0	5	5	2.79	1	2	22	4	2	5	3	1	3	3	3	2	3	2	1.5	2.333333	2	2	2
138	0	2	0	0	0	2	2.79	1	3	0	3	0	0	5	5	1.29	1	1	22	4	2	5	3	1	3	3	3	2	3	2	1.5	2.333333	2	2	2
139	0	1	1	2	0	1	1.29	0	3	0	3	0	0	5	5	0.99	1	1	20	4	2	5	3	1	3	3	3	2	3.5	2.25	2	2.333333	2	1	1
139	1	2	0	2	0	0	0.99	1	3	0	3	0	0	5	5	1.29	1	2	20	4	2	5	3	1	3	3	3	2	3.5	2.25	2	2.333333	2	1	1
139	1	0	1	1	0	0	0.99	0	3	0	3	0	0	5	5	2.79	1	2	20	4	2	5	3	1	3	3	3	2	3.5	2.25	2	2.333333	2	1	1
139	0	2	1	2	0	1	1.99	0	3	0	3	0	0	5	5	0.99	1	1	20	4	2	5	3	1	3	3	3	2	3.5	2.25	2	2.333333	2	1	1
139	0	2	1	1	0	2	1.29	0	3	0	3	0	0	5	5	2.79	1	2	20	4	2	5	3	1	3	3	3	2	3.5	2.25	2	2.333333	2	1	1
139	0	2	0	0	0	2	2.79	1	3	0	3	0	0	5	5	1.29	1	1	20	4	2	5	3	1	3	3	3	2	3.5	2.25	2	2.333333	2	1	1
140	0	1	1	2	0	1	1.29	0	3	0	5	1	0	5	3	0.99	1	3	54	2	1	4	5	3	3	1	2	4	3	2.75	4.5	5	4	5	4
140	1	2	0	2	0	0	0.99	1	3	0	5	1	0	5	3	1.29	1	3	54	2	1	4	5	3	3	1	2	4	3	2.75	4.5	5	4	5	4
140	1	0	1	1	0	0	0.99	0	3	0	5	1	0	5	3	2.79	1	1	54	2	1	4	5	3	3	1	2	4	3	2.75	4.5	5	4	5	4
140	0	2	1	2	0	1	1.99	0	3	0	5	1	0	5	3	0.99	1	3	54	2	1	4	5	3	3	1	2	4	3	2.75	4.5	5	4	5	4
140	0	2	1	1	0	2	1.29	0	3	0	5	1	0	5	3	2.79	1	1	54	2	1	4	5	3	3	1	2	4	3	2.75	4.5	5	4	5	4
140	0	2	0	0	0	2	2.79	1	3	0	5	1	0	5	3	1.29	1	1	54	2	1	4	5	3	3	1	2	4	3	2.75	4.5	5	4	5	4
141	0	1	1	2	0	1	1.29	0	2	0	9	0	0	8	1	0.99	1	3	43	2	1	5	4	3	3	3	3	1.5	2.5	3.25	2.5	3.666667	2	3	1
141	1	2	0	2	0	0	0.99	1	2	0	9	0	0	8	1	1.29	1	1	43	2	1	5	4	3	3	3	3	1.5	2.5	3.25	2.5	3.666667	2	3	1
141	1	0	1	1	0	0	0.99	0	2	0	9	0	0	8	1	2.79	1	1	43	2	1	5	4	3	3	3	3	1.5	2.5	3.25	2.5	3.666667	2	3	1
141	0	2	1	2	0	1	1.99	0	2	0	9	0	0	8	1	0.99	1	1	43	2	1	5	4	3	3	3	3	1.5	2.5	3.25	2.5	3.666667	2	3	1
141	0	2	1	1	0	2	1.29	0	2	0	9	0	0	8	1	2.79	1	1	43	2	1	5	4	3	3	3	3	1.5	2.5	3.25	2.5	3.666667	2	3	1
141	0	2	0	0	0	2	2.79	1	2	0	9	0	0	8	1	1.29	1	1	43	2	1	5	4	3	3	3	3	1.5	2.5	3.25	2.5	3.666667	2	3	1
142	0	1	1	2	0	1	1.29	0	4	0	8	1	0	5	3	0.99	1	1	48	1	2	4	3	5	3	1	2	4.5	4	3	3.5	5	4	5	4
142	1	2	0	2	0	0	0.99	1	4	0	8	1	0	5	3	1.29	1	1	48	1	2	4	3	5	3	1	2	4.5	4	3	3.5	5	4	5	4
142	1	0	1	1	0	0	0.99	0	4	0	8	1	0	5	3	2.79	1	1	48	1	2	4	3	5	3	1	2	4.5	4	3	3.5	5	4	5	4
142	0	2	1	2	0	1	1.99	0	4	0	8	1	0	5	3	0.99	1	1	48	1	2	4	3	5	3	1	2	4.5	4	3	3.5	5	4	5	4
142	0	2	1	1	0	2	1.29	0	4	0	8	1	0	5	3	2.79	1	2	48	1	2	4	3	5	3	1	2	4.5	4	3	3.5	5	4	5	4
142	0	2	0	0	0	2	2.79	1	4	0	8	1	0	5	3	1.29	1	2	48	1	2	4	3	5	3	1	2	4.5	4	3	3.5	5	4	5	4
143	0	1	1	2	0	1	1.29	0	3	0	5	1	0	5	3	0.99	1	3	56	2	1	4	5	3	3	1	2	5	2	2.25	3	5	5	4	3
143	1	2	0	2	0	0	0.99	1	3	0	5	1	0	5	3	1.29	1	3	56	2	1	4	5	3	3	1	2	5	2	2.25	3	5	5	4	3
143	1	0	1	1	0	0	0.99	0	3	0	5	1	0	5	3	2.79	1	1	56	2	1	4	5	3	3	1	2	5	2	2.25	3	5	5	4	3
143	0	2	1	2	0	1	1.99	0	3	0	5	1	0	5	3	0.99	1	3	56	2	1	4	5	3	3	1	2	5	2	2.25	3	5	5	4	3
143	0	2	1	1	0	2	1.29	0	3	0	5	1	0	5	3	2.79	1	1	56	2	1	4	5	3	3	1	2	5	2	2.25	3	5	5	4	3
143	0	2	0	0	0	2	2.79	1	3	0	5	1	0	5	3	1.29	1	1	56	2	1	4	5	3	3	1	2	5	2	2.25	3	5	5	4	3
144	0	1	1	2	0	1	1.29	0	2	0	7	1	0	4	8	0.99	1	1	48	2	3	5	4	1	3	1	2	3	1.5	2.75	4.5	3	1	5	1
144	1	2	0	2	0	0	0.99	1	2	0	7	1	0	4	8	1.29	1	2	48	2	3	5	4	1	3	1	2	3	1.5	2.75	4.5	3	1	5	1
144	1	0	1	1	0	0	0.99	0	2	0	7	1	0	4	8	2.79	1	2	48	2	3	5	4	1	3	1	2	3	1.5	2.75	4.5	3	1	5	1
144	0	2	1	2	0	1	1.99	0	2	0	7	1	0	4	8	0.99	1	1	48	2	3	5	4	1	3	1	2	3	1.5	2.75	4.5	3	1	5	1
144	0	2	1	1	0	2	1.29	0	2	0	7	1	0	4	8	2.79	1	2	48	2	3	5	4	1	3	1	2	3	1.5	2.75	4.5	3	1	5	1
144	0	2	0	0	0	2	2.79	1	2	0	7	1	0	4	8	1.29	1	1	48	2	3	5	4	1	3	1	2	3	1.5	2.75	4.5	3	1	5	1
145	0	1	1	2	0	1	1.29	0	2	0	8	0	0	6	5	0.99	1	2	38	5	4	2	1	3	3	2	1	4	4.5	4	3.5	4	4	2	3
145	1	2	0	2	0	0	0.99	1	2	0	8	0	0	6	5	1.29	1	1	38	5	4	2	1	3	3	2	1	4	4.5	4	3.5	4	4	2	3
145	1	0	1	1	0	0	0.99	0	2	0	8	0	0	6	5	2.79	1	1	38	5	4	2	1	3	3	2	1	4	4.5	4	3.5	4	4	2	3
145	0	2	1	2	0	1	1.99	0	2	0	8	0	0	6	5	0.99	1	1	38	5	4	2	1	3	3	2	1	4	4.5	4	3.5	4	4	2	3
145	0	2	1	1	0	2	1.29	0	2	0	8	0	0	6	5	2.79	1	2	38	5	4	2	1	3	3	2	1	4	4.5	4	3.5	4	4	2	3
145	0	2	0	0	0	2	2.79	1	2	0	8	0	0	6	5	1.29	1	2	38	5	4	2	1	3	3	2	1	4	4.5	4	3.5	4	4	2	3
146	0	1	1	2	0	1	1.29	0	2	0	6	1	0	6	1	0.99	1	1	61	1	2	5	4	3	3	1	2	2	3.5	2.25	1.5	4.333333	3	5	3
146	1	2	0	2	0	0	0.99	1	2	0	6	1	0	6	1	1.29	1	1	61	1	2	5	4	3	3	1	2	2	3.5	2.25	1.5	4.333333	3	5	3
146	1	0	1	1	0	0	0.99	0	2	0	6	1	0	6	1	2.79	1	3	61	1	2	5	4	3	3	1	2	2	3.5	2.25	1.5	4.333333	3	5	3
146	0	2	1	2	0	1	1.99	0	2	0	6	1	0	6	1	0.99	1	1	61	1	2	5	4	3	3	1	2	2	3.5	2.25	1.5	4.333333	3	5	3
146	0	2	1	1	0	2	1.29	0	2	0	6	1	0	6	1	2.79	1	3	61	1	2	5	4	3	3	1	2	2	3.5	2.25	1.5	4.333333	3	5	3
146	0	2	0	0	0	2	2.79	1	2	0	6	1	0	6	1	1.29	1	1	61	1	2	5	4	3	3	1	2	2	3.5	2.25	1.5	4.333333	3	5	3
147	0	1	1	2	0	1	1.29	0	2	0	7	0	0	7	1	0.99	1	2	67	3	1	5	4	2	3	3	3	4	3	3.25	2	3.333333	2	4	1
147	1	2	0	2	0	0	0.99	1	2	0	7	0	0	7	1	1.29	1	1	67	3	1	5	4	2	3	3	3	4	3	3.25	2	3.333333	2	4	1
147	1	0	1	1	0	0	0.99	0	2	0	7	0	0	7	1	2.79	1	1	67	3	1	5	4	2	3	3	3	4	3	3.25	2	3.333333	2	4	1
147	0	2	1	2	0	1	1.99	0	2	0	7	0	0	7	1	0.99	1	2	67	3	1	5	4	2	3	3	3	4	3	3.25	2	3.333333	2	4	1
147	0	2	1	1	0	2	1.29	0	2	0	7	0	0	7	1	2.79	1	1	67	3	1	5	4	2	3	3	3	4	3	3.25	2	3.333333	2	4	1
147	0	2	0	0	0	2	2.79	1	2	0	7	0	0	7	1	1.29	1	1	67	3	1	5	4	2	3	3	3	4	3	3.25	2	3.333333	2	4	1
148	0	1	1	2	0	1	1.29	0	3	1	6	0	1	6	8	0.99	1	1	50	2	1	4	5	3	3	2	3	3	2	1.25	2.5	4	4	3	4
148	1	2	0	2	0	0	0.99	1	3	1	6	0	1	6	8	1.29	1	1	50	2	1	4	5	3	3	2	3	3	2	1.25	2.5	4	4	3	4
148	1	0	1	1	0	0	0.99	0	3	1	6	0	1	6	8	2.79	1	3	50	2	1	4	5	3	3	2	3	3	2	1.25	2.5	4	4	3	4
148	0	2	1	2	0	1	1.99	0	3	1	6	0	1	6	8	0.99	1	1	50	2	1	4	5	3	3	2	3	3	2	1.25	2.5	4	4	3	4
148	0	2	1	1	0	2	1.29	0	3	1	6	0	1	6	8	2.79	1	1	50	2	1	4	5	3	3	2	3	3	2	1.25	2.5	4	4	3	4
148	0	2	0	0	0	2	2.79	1	3	1	6	0	1	6	8	1.29	1	1	50	2	1	4	5	3	3	2	3	3	2	1.25	2.5	4	4	3	4
149	0	1	1	2	0	1	1.29	0	1	0	1	0	0	8	8	0.99	1	1	28	2	3	4	5	1	3	2	3	1.5	3	3	3	3.333333	2	3	1
149	1	2	0	2	0	0	0.99	1	1	0	1	0	0	8	8	1.29	1	1	28	2	3	4	5	1	3	2	3	1.5	3	3	3	3.333333	2	3	1
149	1	0	1	1	0	0	0.99	0	1	0	1	0	0	8	8	2.79	1	2	28	2	3	4	5	1	3	2	3	1.5	3	3	3	3.333333	2	3	1
149	0	2	1	2	0	1	1.99	0	1	0	1	0	0	8	8	0.99	1	1	28	2	3	4	5	1	3	2	3	1.5	3	3	3	3.333333	2	3	1
149	0	2	1	1	0	2	1.29	0	1	0	1	0	0	8	8	2.79	1	2	28	2	3	4	5	1	3	2	3	1.5	3	3	3	3.333333	2	3	1
149	0	2	0	0	0	2	2.79	1	1	0	1	0	0	8	8	1.29	1	1	28	2	3	4	5	1	3	2	3	1.5	3	3	3	3.333333	2	3	1
150	0	1	1	2	0	1	1.29	0	2	0	7	1	0	6	1	0.99	1	1	53	1	2	3	5	4	3	1	3	4	3.5	1.75	2.5	4	3	4	3
150	1	2	0	2	0	0	0.99	1	2	0	7	1	0	6	1	1.29	1	1	53	1	2	3	5	4	3	1	3	4	3.5	1.75	2.5	4	3	4	3
150	1	0	1	1	0	0	0.99	0	2	0	7	1	0	6	1	2.79	1	3	53	1	2	3	5	4	3	1	3	4	3.5	1.75	2.5	4	3	4	3
150	0	2	1	2	0	1	1.99	0	2	0	7	1	0	6	1	0.99	1	1	53	1	2	3	5	4	3	1	3	4	3.5	1.75	2.5	4	3	4	3
150	0	2	1	1	0	2	1.29	0	2	0	7	1	0	6	1	2.79	1	2	53	1	2	3	5	4	3	1	3	4	3.5	1.75	2.5	4	3	4	3
150	0	2	0	0	0	2	2.79	1	2	0	7	1	0	6	1	1.29	1	1	53	1	2	3	5	4	3	1	3	4	3.5	1.75	2.5	4	3	4	3
151	0	1	1	2	0	1	1.29	0	2	0	3	1	0	8	3	0.99	1	1	25	5	3	1	2	4	3	2	3	4	3.5	2.25	2	5	3	4	4
151	1	2	0	2	0	0	0.99	1	2	0	3	1	0	8	3	1.29	1	2	25	5	3	1	2	4	3	2	3	4	3.5	2.25	2	5	3	4	4
151	1	0	1	1	0	0	0.99	0	2	0	3	1	0	8	3	2.79	1	3	25	5	3	1	2	4	3	2	3	4	3.5	2.25	2	5	3	4	4
151	0	2	1	2	0	1	1.99	0	2	0	3	1	0	8	3	0.99	1	1	25	5	3	1	2	4	3	2	3	4	3.5	2.25	2	5	3	4	4
151	0	2	1	1	0	2	1.29	0	2	0	3	1	0	8	3	2.79	1	2	25	5	3	1	2	4	3	2	3	4	3.5	2.25	2	5	3	4	4
151	0	2	0	0	0	2	2.79	1	2	0	3	1	0	8	3	1.29	1	2	25	5	3	1	2	4	3	2	3	4	3.5	2.25	2	5	3	4	4
152	0	1	1	2	0	1	1.29	0	2	0	8	1	0	8	3	0.99	1	2	28	1	4	5	2	3	3	1	3	4	3	2	1	4.333333	3	3	3
152	1	2	0	2	0	0	0.99	1	2	0	8	1	0	8	3	1.29	1	2	28	1	4	5	2	3	3	1	3	4	3	2	1	4.333333	3	3	3
152	1	0	1	1	0	0	0.99	0	2	0	8	1	0	8	3	2.79	1	1	28	1	4	5	2	3	3	1	3	4	3	2	1	4.333333	3	3	3
152	0	2	1	2	0	1	1.99	0	2	0	8	1	0	8	3	0.99	1	2	28	1	4	5	2	3	3	1	3	4	3	2	1	4.333333	3	3	3
152	0	2	1	1	0	2	1.29	0	2	0	8	1	0	8	3	2.79	1	1	28	1	4	5	2	3	3	1	3	4	3	2	1	4.333333	3	3	3
152	0	2	0	0	0	2	2.79	1	2	0	8	1	0	8	3	1.29	1	2	28	1	4	5	2	3	3	1	3	4	3	2	1	4.333333	3	3	3
153	0	1	1	2	0	1	1.29	0	1	0	1	1	0	1	8	0.99	1	3	10	4	3	5	2	1	2	3	3	3	3	3	3.5	3	3	3	3
153	1	2	0	2	0	0	0.99	1	1	0	1	1	0	1	8	1.29	1	3	10	4	3	5	2	1	2	3	3	3	3	3	3.5	3	3	3	3
153	1	0	1	1	0	0	0.99	0	1	0	1	1	0	1	8	2.79	1	3	10	4	3	5	2	1	2	3	3	3	3	3	3.5	3	3	3	3
153	0	2	1	2	0	1	1.99	0	1	0	1	1	0	1	8	0.99	1	3	10	4	3	5	2	1	2	3	3	3	3	3	3.5	3	3	3	3
153	0	2	1	1	0	2	1.29	0	1	0	1	1	0	1	8	2.79	1	3	10	4	3	5	2	1	2	3	3	3	3	3	3.5	3	3	3	3
153	0	2	0	0	0	2	2.79	1	1	0	1	1	0	1	8	1.29	1	3	10	4	3	5	2	1	2	3	3	3	3	3	3.5	3	3	3	3
154	0	1	1	2	0	1	1.29	0	2	0	6	1	0	6	1	0.99	1	1	63	1	2	5	4	3	3	1	2	2	3.5	2	2	4	4	5	3
154	1	2	0	2	0	0	0.99	1	2	0	6	1	0	6	1	1.29	1	1	63	1	2	5	4	3	3	1	2	2	3.5	2	2	4	4	5	3
154	1	0	1	1	0	0	0.99	0	2	0	6	1	0	6	1	2.79	1	3	63	1	2	5	4	3	3	1	2	2	3.5	2	2	4	4	5	3
154	0	2	1	2	0	1	1.99	0	2	0	6	1	0	6	1	0.99	1	1	63	1	2	5	4	3	3	1	2	2	3.5	2	2	4	4	5	3
154	0	2	1	1	0	2	1.29	0	2	0	6	1	0	6	1	2.79	1	3	63	1	2	5	4	3	3	1	2	2	3.5	2	2	4	4	5	3
154	0	2	0	0	0	2	2.79	1	2	0	6	1	0	6	1	1.29	1	1	63	1	2	5	4	3	3	1	2	2	3.5	2	2	4	4	5	3
155	0	1	1	2	0	1	1.29	0	2	0	6	0	0	3	6	0.99	1	1	57	3	2	4	5	1	3	2	1	4.5	4	2.5	1.5	4	4	5	3
155	1	2	0	2	0	0	0.99	1	2	0	6	0	0	3	6	1.29	1	1	57	3	2	4	5	1	3	2	1	4.5	4	2.5	1.5	4	4	5	3
155	1	0	1	1	0	0	0.99	0	2	0	6	0	0	3	6	2.79	1	2	57	3	2	4	5	1	3	2	1	4.5	4	2.5	1.5	4	4	5	3
155	0	2	1	2	0	1	1.99	0	2	0	6	0	0	3	6	0.99	1	1	57	3	2	4	5	1	3	2	1	4.5	4	2.5	1.5	4	4	5	3
155	0	2	1	1	0	2	1.29	0	2	0	6	0	0	3	6	2.79	1	2	57	3	2	4	5	1	3	2	1	4.5	4	2.5	1.5	4	4	5	3
155	0	2	0	0	0	2	2.79	1	2	0	6	0	0	3	6	1.29	1	1	57	3	2	4	5	1	3	2	1	4.5	4	2.5	1.5	4	4	5	3
156	0	1	1	2	0	1	1.29	0	4	0	2	1	0	5	6	0.99	1	1	22	4	1	5	3	2	2	3	3	4	4	2.75	3	4.666667	3	5	4
156	1	2	0	2	0	0	0.99	1	4	0	2	1	0	5	6	1.29	1	1	22	4	1	5	3	2	2	3	3	4	4	2.75	3	4.666667	3	5	4
156	1	0	1	1	0	0	0.99	0	4	0	2	1	0	5	6	2.79	1	2	22	4	1	5	3	2	2	3	3	4	4	2.75	3	4.666667	3	5	4
156	0	2	1	2	0	1	1.99	0	4	0	2	1	0	5	6	0.99	1	1	22	4	1	5	3	2	2	3	3	4	4	2.75	3	4.666667	3	5	4
156	0	2	1	1	0	2	1.29	0	4	0	2	1	0	5	6	2.79	1	2	22	4	1	5	3	2	2	3	3	4	4	2.75	3	4.666667	3	5	4
156	0	2	0	0	0	2	2.79	1	4	0	2	1	0	5	6	1.29	1	1	22	4	1	5	3	2	2	3	3	4	4	2.75	3	4.666667	3	5	4
157	0	1	1	2	0	1	1.29	0	1	0	3	1	0	5	3	0.99	1	3	70	2	1	5	4	3	3	2	3	3	3	2.25	2	4	2	4	4
157	1	2	0	2	0	0	0.99	1	1	0	3	1	0	5	3	1.29	1	3	70	2	1	5	4	3	3	2	3	3	3	2.25	2	4	2	4	4
157	1	0	1	1	0	0	0.99	0	1	0	3	1	0	5	3	2.79	1	3	70	2	1	5	4	3	3	2	3	3	3	2.25	2	4	2	4	4
157	0	2	1	2	0	1	1.99	0	1	0	3	1	0	5	3	0.99	1	3	70	2	1	5	4	3	3	2	3	3	3	2.25	2	4	2	4	4
157	0	2	1	1	0	2	1.29	0	1	0	3	1	0	5	3	2.79	1	3	70	2	1	5	4	3	3	2	3	3	3	2.25	2	4	2	4	4
157	0	2	0	0	0	2	2.79	1	1	0	3	1	0	5	3	1.29	1	3	70	2	1	5	4	3	3	2	3	3	3	2.25	2	4	2	4	4
158	0	1	1	2	0	1	1.29	0	2	0	6	1	0	6	1	0.99	1	2	68	5	1	2	3	4	3	2	1	2.5	2	1.5	2	3.333333	4	5	5
158	1	2	0	2	0	0	0.99	1	2	0	6	1	0	6	1	1.29	1	1	68	5	1	2	3	4	3	2	1	2.5	2	1.5	2	3.333333	4	5	5
158	1	0	1	1	0	0	0.99	0	2	0	6	1	0	6	1	2.79	1	2	68	5	1	2	3	4	3	2	1	2.5	2	1.5	2	3.333333	4	5	5
158	0	2	1	2	0	1	1.99	0	2	0	6	1	0	6	1	0.99	1	1	68	5	1	2	3	4	3	2	1	2.5	2	1.5	2	3.333333	4	5	5
158	0	2	1	1	0	2	1.29	0	2	0	6	1	0	6	1	2.79	1	1	68	5	1	2	3	4	3	2	1	2.5	2	1.5	2	3.333333	4	5	5
158	0	2	0	0	0	2	2.79	1	2	0	6	1	0	6	1	1.29	1	1	68	5	1	2	3	4	3	2	1	2.5	2	1.5	2	3.333333	4	5	5
159	0	1	1	2	0	1	1.29	0	2	0	7	1	0	6	1	0.99	1	1	55	1	2	3	5	4	3	1	3	3.5	3	2.25	2.5	4	3	4	2
159	1	2	0	2	0	0	0.99	1	2	0	7	1	0	6	1	1.29	1	1	55	1	2	3	5	4	3	1	3	3.5	3	2.25	2.5	4	3	4	2
159	1	0	1	1	0	0	0.99	0	2	0	7	1	0	6	1	2.79	1	3	55	1	2	3	5	4	3	1	3	3.5	3	2.25	2.5	4	3	4	2
159	0	2	1	2	0	1	1.99	0	2	0	7	1	0	6	1	0.99	1	1	55	1	2	3	5	4	3	1	3	3.5	3	2.25	2.5	4	3	4	2
159	0	2	1	1	0	2	1.29	0	2	0	7	1	0	6	1	2.79	1	2	55	1	2	3	5	4	3	1	3	3.5	3	2.25	2.5	4	3	4	2
159	0	2	0	0	0	2	2.79	1	2	0	7	1	0	6	1	1.29	1	1	55	1	2	3	5	4	3	1	3	3.5	3	2.25	2.5	4	3	4	2
160	0	1	1	2	0	1	1.29	0	3	0	1	1	0	1	8	0.99	1	3	17	4	3	5	2	1	2	3	3	2.5	3	3.75	3.5	3	2	4	3
160	1	2	0	2	0	0	0.99	1	3	0	1	1	0	1	8	1.29	1	3	17	4	3	5	2	1	2	3	3	2.5	3	3.75	3.5	3	2	4	3
160	1	0	1	1	0	0	0.99	0	3	0	1	1	0	1	8	2.79	1	3	17	4	3	5	2	1	2	3	3	2.5	3	3.75	3.5	3	2	4	3
160	0	2	1	2	0	1	1.99	0	3	0	1	1	0	1	8	0.99	1	3	17	4	3	5	2	1	2	3	3	2.5	3	3.75	3.5	3	2	4	3
160	0	2	1	1	0	2	1.29	0	3	0	1	1	0	1	8	2.79	1	3	17	4	3	5	2	1	2	3	3	2.5	3	3.75	3.5	3	2	4	3
160	0	2	0	0	0	2	2.79	1	3	0	1	1	0	1	8	1.29	1	3	17	4	3	5	2	1	2	3	3	2.5	3	3.75	3.5	3	2	4	3
161	0	1	1	2	0	1	1.29	0	3	1	5	0	1	7	8	0.99	1	1	31	5	2	4	3	1	3	2	1	3	2.5	2.5	2	4.666667	3	2	3
161	1	2	0	2	0	0	0.99	1	3	1	5	0	1	7	8	1.29	1	2	31	5	2	4	3	1	3	2	1	3	2.5	2.5	2	4.666667	3	2	3
161	1	0	1	1	0	0	0.99	0	3	1	5	0	1	7	8	2.79	1	2	31	5	2	4	3	1	3	2	1	3	2.5	2.5	2	4.666667	3	2	3
161	0	2	1	2	0	1	1.99	0	3	1	5	0	1	7	8	0.99	1	1	31	5	2	4	3	1	3	2	1	3	2.5	2.5	2	4.666667	3	2	3
161	0	2	1	1	0	2	1.29	0	3	1	5	0	1	7	8	2.79	1	2	31	5	2	4	3	1	3	2	1	3	2.5	2.5	2	4.666667	3	2	3
161	0	2	0	0	0	2	2.79	1	3	1	5	0	1	7	8	1.29	1	2	31	5	2	4	3	1	3	2	1	3	2.5	2.5	2	4.666667	3	2	3
162	0	1	1	2	0	1	1.29	0	2	0	8	0	0	6	5	0.99	1	2	36	5	4	2	1	3	3	2	1	3.5	3.5	3.25	3	4	3	2	3
162	1	2	0	2	0	0	0.99	1	2	0	8	0	0	6	5	1.29	1	1	36	5	4	2	1	3	3	2	1	3.5	3.5	3.25	3	4	3	2	3
162	1	0	1	1	0	0	0.99	0	2	0	8	0	0	6	5	2.79	1	1	36	5	4	2	1	3	3	2	1	3.5	3.5	3.25	3	4	3	2	3
162	0	2	1	2	0	1	1.99	0	2	0	8	0	0	6	5	0.99	1	1	36	5	4	2	1	3	3	2	1	3.5	3.5	3.25	3	4	3	2	3
162	0	2	1	1	0	2	1.29	0	2	0	8	0	0	6	5	2.79	1	2	36	5	4	2	1	3	3	2	1	3.5	3.5	3.25	3	4	3	2	3
162	0	2	0	0	0	2	2.79	1	2	0	8	0	0	6	5	1.29	1	2	36	5	4	2	1	3	3	2	1	3.5	3.5	3.25	3	4	3	2	3
163	0	1	1	2	0	1	1.29	0	2	0	9	0	0	8	1	0.99	1	3	41	2	1	5	4	3	3	3	3	2	3	2.5	2.5	3.666667	1	3	1
163	1	2	0	2	0	0	0.99	1	2	0	9	0	0	8	1	1.29	1	1	41	2	1	5	4	3	3	3	3	2	3	2.5	2.5	3.666667	1	3	1
163	1	0	1	1	0	0	0.99	0	2	0	9	0	0	8	1	2.79	1	1	41	2	1	5	4	3	3	3	3	2	3	2.5	2.5	3.666667	1	3	1
163	0	2	1	2	0	1	1.99	0	2	0	9	0	0	8	1	0.99	1	1	41	2	1	5	4	3	3	3	3	2	3	2.5	2.5	3.666667	1	3	1
163	0	2	1	1	0	2	1.29	0	2	0	9	0	0	8	1	2.79	1	1	41	2	1	5	4	3	3	3	3	2	3	2.5	2.5	3.666667	1	3	1
163	0	2	0	0	0	2	2.79	1	2	0	9	0	0	8	1	1.29	1	1	41	2	1	5	4	3	3	3	3	2	3	2.5	2.5	3.666667	1	3	1
164	0	1	1	2	0	1	1.29	0	2	0	7	0	0	7	1	0.99	1	2	65	3	1	5	4	2	3	3	3	3	2	3.75	3	3.666667	1	4	2
164	1	2	0	2	0	0	0.99	1	2	0	7	0	0	7	1	1.29	1	1	65	3	1	5	4	2	3	3	3	3	2	3.75	3	3.666667	1	4	2
164	1	0	1	1	0	0	0.99	0	2	0	7	0	0	7	1	2.79	1	1	65	3	1	5	4	2	3	3	3	3	2	3.75	3	3.666667	1	4	2
164	0	2	1	2	0	1	1.99	0	2	0	7	0	0	7	1	0.99	1	2	65	3	1	5	4	2	3	3	3	3	2	3.75	3	3.666667	1	4	2
164	0	2	1	1	0	2	1.29	0	2	0	7	0	0	7	1	2.79	1	1	65	3	1	5	4	2	3	3	3	3	2	3.75	3	3.666667	1	4	2
164	0	2	0	0	0	2	2.79	1	2	0	7	0	0	7	1	1.29	1	1	65	3	1	5	4	2	3	3	3	3	2	3.75	3	3.666667	1	4	2
165	0	1	1	2	0	1	1.29	0	2	0	9	1	0	8	3	0.99	1	2	27	1	5	3	2	4	3	3	1	4.5	3	2.25	4.5	4.333333	2	5	4
165	1	2	0	2	0	0	0.99	1	2	0	9	1	0	8	3	1.29	1	1	27	1	5	3	2	4	3	3	1	4.5	3	2.25	4.5	4.333333	2	5	4
165	1	0	1	1	0	0	0.99	0	2	0	9	1	0	8	3	2.79	1	1	27	1	5	3	2	4	3	3	1	4.5	3	2.25	4.5	4.333333	2	5	4
165	0	2	1	2	0	1	1.99	0	2	0	9	1	0	8	3	0.99	1	2	27	1	5	3	2	4	3	3	1	4.5	3	2.25	4.5	4.333333	2	5	4
165	0	2	1	1	0	2	1.29	0	2	0	9	1	0	8	3	2.79	1	2	27	1	5	3	2	4	3	3	1	4.5	3	2.25	4.5	4.333333	2	5	4
165	0	2	0	0	0	2	2.79	1	2	0	9	1	0	8	3	1.29	1	2	27	1	5	3	2	4	3	3	1	4.5	3	2.25	4.5	4.333333	2	5	4
166	0	1	1	2	0	1	1.29	0	3	1	5	0	1	7	8	0.99	1	1	32	5	2	4	3	1	3	2	1	2	1.5	2.25	1	4.333333	3	1	4
166	1	2	0	2	0	0	0.99	1	3	1	5	0	1	7	8	1.29	1	2	32	5	2	4	3	1	3	2	1	2	1.5	2.25	1	4.333333	3	1	4
166	1	0	1	1	0	0	0.99	0	3	1	5	0	1	7	8	2.79	1	2	32	5	2	4	3	1	3	2	1	2	1.5	2.25	1	4.333333	3	1	4
166	0	2	1	2	0	1	1.99	0	3	1	5	0	1	7	8	0.99	1	1	32	5	2	4	3	1	3	2	1	2	1.5	2.25	1	4.333333	3	1	4
166	0	2	1	1	0	2	1.29	0	3	1	5	0	1	7	8	2.79	1	2	32	5	2	4	3	1	3	2	1	2	1.5	2.25	1	4.333333	3	1	4
166	0	2	0	0	0	2	2.79	1	3	1	5	0	1	7	8	1.29	1	2	32	5	2	4	3	1	3	2	1	2	1.5	2.25	1	4.333333	3	1	4
167	0	1	1	2	0	1	1.29	0	1	0	3	1	0	5	3	0.99	1	3	72	2	1	5	4	3	3	2	3	3	3	2.5	2.5	4.333333	1	5	4
167	1	2	0	2	0	0	0.99	1	1	0	3	1	0	5	3	1.29	1	3	72	2	1	5	4	3	3	2	3	3	3	2.5	2.5	4.333333	1	5	4
167	1	0	1	1	0	0	0.99	0	1	0	3	1	0	5	3	2.79	1	3	72	2	1	5	4	3	3	2	3	3	3	2.5	2.5	4.333333	1	5	4
167	0	2	1	2	0	1	1.99	0	1	0	3	1	0	5	3	0.99	1	3	72	2	1	5	4	3	3	2	3	3	3	2.5	2.5	4.333333	1	5	4
167	0	2	1	1	0	2	1.29	0	1	0	3	1	0	5	3	2.79	1	3	72	2	1	5	4	3	3	2	3	3	3	2.5	2.5	4.333333	1	5	4
167	0	2	0	0	0	2	2.79	1	1	0	3	1	0	5	3	1.29	1	3	72	2	1	5	4	3	3	2	3	3	3	2.5	2.5	4.333333	1	5	4
168	0	1	1	2	0	1	1.29	0	2	0	6	1	0	8	3	0.99	1	1	29	1	2	4	5	3	1	3	3	4.5	3	2.25	2.5	4.666667	3	4	2
168	1	2	0	2	0	0	0.99	1	2	0	6	1	0	8	3	1.29	1	2	29	1	2	4	5	3	1	3	3	4.5	3	2.25	2.5	4.666667	3	4	2
168	1	0	1	1	0	0	0.99	0	2	0	6	1	0	8	3	2.79	1	1	29	1	2	4	5	3	1	3	3	4.5	3	2.25	2.5	4.666667	3	4	2
168	0	2	1	2	0	1	1.99	0	2	0	6	1	0	8	3	0.99	1	1	29	1	2	4	5	3	1	3	3	4.5	3	2.25	2.5	4.666667	3	4	2
168	0	2	1	1	0	2	1.29	0	2	0	6	1	0	8	3	2.79	1	1	29	1	2	4	5	3	1	3	3	4.5	3	2.25	2.5	4.666667	3	4	2
168	0	2	0	0	0	2	2.79	1	2	0	6	1	0	8	3	1.29	1	1	29	1	2	4	5	3	1	3	3	4.5	3	2.25	2.5	4.666667	3	4	2
169	2	1	0	0	0	1	1.29	1	2	0	7	0	0	4	1	1.99	1	3	69	3	1	2	5	4	3	2	1	3.5	3	2	2.5	4.333333	5	5	4
169	1	2	0	2	1	0	2.79	1	2	0	7	0	0	4	1	0.99	0	2	69	3	1	2	5	4	3	2	1	3.5	3	2	2.5	4.333333	5	5	4
169	2	0	1	0	1	1	1.99	0	2	0	7	0	0	4	1	1.29	0	2	69	3	1	2	5	4	3	2	1	3.5	3	2	2.5	4.333333	5	5	4
169	1	0	1	1	0	2	2.79	0	2	0	7	0	0	4	1	0.99	1	1	69	3	1	2	5	4	3	2	1	3.5	3	2	2.5	4.333333	5	5	4
169	0	1	0	0	0	2	0.99	1	2	0	7	0	0	4	1	1.29	1	1	69	3	1	2	5	4	3	2	1	3.5	3	2	2.5	4.333333	5	5	4
169	0	2	1	0	1	2	1.99	0	2	0	7	0	0	4	1	2.79	0	2	69	3	1	2	5	4	3	2	1	3.5	3	2	2.5	4.333333	5	5	4
170	2	1	0	0	0	1	1.29	1	2	0	5	0	0	4	3	1.99	1	1	66	4	1	5	2	3	3	3	3	2.5	3.5	3	2.5	3.666667	5	5	2
170	1	2	0	2	1	0	2.79	1	2	0	5	0	0	4	3	0.99	0	1	66	4	1	5	2	3	3	3	3	2.5	3.5	3	2.5	3.666667	5	5	2
170	2	0	1	0	1	1	1.99	0	2	0	5	0	0	4	3	1.29	0	2	66	4	1	5	2	3	3	3	3	2.5	3.5	3	2.5	3.666667	5	5	2
170	1	0	1	1	0	2	2.79	0	2	0	5	0	0	4	3	0.99	1	1	66	4	1	5	2	3	3	3	3	2.5	3.5	3	2.5	3.666667	5	5	2
170	0	1	0	0	0	2	0.99	1	2	0	5	0	0	4	3	1.29	1	1	66	4	1	5	2	3	3	3	3	2.5	3.5	3	2.5	3.666667	5	5	2
170	0	2	1	0	1	2	1.99	0	2	0	5	0	0	4	3	2.79	0	2	66	4	1	5	2	3	3	3	3	2.5	3.5	3	2.5	3.666667	5	5	2
171	2	1	0	0	0	1	1.29	1	2	0	4	0	0	5	3	1.99	1	1	22	5	2	4	3	1	3	1	3	4.5	4	2	4	4	2	4	4
171	1	2	0	2	1	0	2.79	1	2	0	4	0	0	5	3	0.99	0	1	22	5	2	4	3	1	3	1	3	4.5	4	2	4	4	2	4	4
171	2	0	1	0	1	1	1.99	0	2	0	4	0	0	5	3	1.29	0	1	22	5	2	4	3	1	3	1	3	4.5	4	2	4	4	2	4	4
171	1	0	1	1	0	2	2.79	0	2	0	4	0	0	5	3	0.99	1	1	22	5	2	4	3	1	3	1	3	4.5	4	2	4	4	2	4	4
171	0	1	0	0	0	2	0.99	1	2	0	4	0	0	5	3	1.29	1	1	22	5	2	4	3	1	3	1	3	4.5	4	2	4	4	2	4	4
171	0	2	1	0	1	2	1.99	0	2	0	4	0	0	5	3	2.79	0	1	22	5	2	4	3	1	3	1	3	4.5	4	2	4	4	2	4	4
172	2	1	0	0	0	1	1.29	1	2	0	2	1	0	5	3	1.99	1	1	21	4	1	3	2	5	3	2	3	5	4	2.5	3.5	5	4	4	5
172	1	2	0	2	1	0	2.79	1	2	0	2	1	0	5	3	0.99	0	2	21	4	1	3	2	5	3	2	3	5	4	2.5	3.5	5	4	4	5
172	2	0	1	0	1	1	1.99	0	2	0	2	1	0	5	3	1.29	0	2	21	4	1	3	2	5	3	2	3	5	4	2.5	3.5	5	4	4	5
172	1	0	1	1	0	2	2.79	0	2	0	2	1	0	5	3	0.99	1	1	21	4	1	3	2	5	3	2	3	5	4	2.5	3.5	5	4	4	5
172	0	1	0	0	0	2	0.99	1	2	0	2	1	0	5	3	1.29	1	1	21	4	1	3	2	5	3	2	3	5	4	2.5	3.5	5	4	4	5
172	0	2	1	0	1	2	1.99	0	2	0	2	1	0	5	3	2.79	0	2	21	4	1	3	2	5	3	2	3	5	4	2.5	3.5	5	4	4	5
173	2	1	0	0	0	1	1.29	1	1	0	1	1	0	5	3	1.99	1	1	20	5	1	4	3	2	3	3	1	4.5	3.5	2	1	3.666667	3	4	4
173	1	2	0	2	1	0	2.79	1	1	0	1	1	0	5	3	0.99	0	2	20	5	1	4	3	2	3	3	1	4.5	3.5	2	1	3.666667	3	4	4
173	2	0	1	0	1	1	1.99	0	1	0	1	1	0	5	3	1.29	0	2	20	5	1	4	3	2	3	3	1	4.5	3.5	2	1	3.666667	3	4	4
173	1	0	1	1	0	2	2.79	0	1	0	1	1	0	5	3	0.99	1	1	20	5	1	4	3	2	3	3	1	4.5	3.5	2	1	3.666667	3	4	4
173	0	1	0	0	0	2	0.99	1	1	0	1	1	0	5	3	1.29	1	1	20	5	1	4	3	2	3	3	1	4.5	3.5	2	1	3.666667	3	4	4
173	0	2	1	0	1	2	1.99	0	1	0	1	1	0	5	3	2.79	0	2	20	5	1	4	3	2	3	3	1	4.5	3.5	2	1	3.666667	3	4	4
174	2	1	0	0	0	1	1.29	1	3	0	3	1	0	5	6	1.99	1	1	30	5	2	4	3	1	3	3	3	2	5	3	4	4.666667	4	5	4
174	1	2	0	2	1	0	2.79	1	3	0	3	1	0	5	6	0.99	0	2	30	5	2	4	3	1	3	3	3	2	5	3	4	4.666667	4	5	4
174	2	0	1	0	1	1	1.99	0	3	0	3	1	0	5	6	1.29	0	2	30	5	2	4	3	1	3	3	3	2	5	3	4	4.666667	4	5	4
174	1	0	1	1	0	2	2.79	0	3	0	3	1	0	5	6	0.99	1	2	30	5	2	4	3	1	3	3	3	2	5	3	4	4.666667	4	5	4
174	0	1	0	0	0	2	0.99	1	3	0	3	1	0	5	6	1.29	1	1	30	5	2	4	3	1	3	3	3	2	5	3	4	4.666667	4	5	4
174	0	2	1	0	1	2	1.99	0	3	0	3	1	0	5	6	2.79	0	3	30	5	2	4	3	1	3	3	3	2	5	3	4	4.666667	4	5	4
175	2	1	0	0	0	1	1.29	1	3	0	8	1	0	7	1	1.99	1	1	52	3	2	5	4	1	3	3	3	2	2	2.25	1	3.333333	2	4	1
175	1	2	0	2	1	0	2.79	1	3	0	8	1	0	7	1	0.99	0	2	52	3	2	5	4	1	3	3	3	2	2	2.25	1	3.333333	2	4	1
175	2	0	1	0	1	1	1.99	0	3	0	8	1	0	7	1	1.29	0	3	52	3	2	5	4	1	3	3	3	2	2	2.25	1	3.333333	2	4	1
175	1	0	1	1	0	2	2.79	0	3	0	8	1	0	7	1	0.99	1	1	52	3	2	5	4	1	3	3	3	2	2	2.25	1	3.333333	2	4	1
175	0	1	0	0	0	2	0.99	1	3	0	8	1	0	7	1	1.29	1	1	52	3	2	5	4	1	3	3	3	2	2	2.25	1	3.333333	2	4	1
175	0	2	1	0	1	2	1.99	0	3	0	8	1	0	7	1	2.79	0	2	52	3	2	5	4	1	3	3	3	2	2	2.25	1	3.333333	2	4	1
176	2	1	0	0	0	1	1.29	1	2	0	2	1	0	5	3	1.99	1	1	24	4	1	3	2	5	3	2	3	4.5	5	2	2.5	4	4	3	5
176	1	2	0	2	1	0	2.79	1	2	0	2	1	0	5	3	0.99	0	1	24	4	1	3	2	5	3	2	3	4.5	5	2	2.5	4	4	3	5
176	2	0	1	0	1	1	1.99	0	2	0	2	1	0	5	3	1.29	0	1	24	4	1	3	2	5	3	2	3	4.5	5	2	2.5	4	4	3	5
176	1	0	1	1	0	2	2.79	0	2	0	2	1	0	5	3	0.99	1	1	24	4	1	3	2	5	3	2	3	4.5	5	2	2.5	4	4	3	5
176	0	1	0	0	0	2	0.99	1	2	0	2	1	0	5	3	1.29	1	1	24	4	1	3	2	5	3	2	3	4.5	5	2	2.5	4	4	3	5
176	0	2	1	0	1	2	1.99	0	2	0	2	1	0	5	3	2.79	0	3	24	4	1	3	2	5	3	2	3	4.5	5	2	2.5	4	4	3	5
177	2	1	0	0	0	1	1.29	1	2	0	3	1	0	8	3	1.99	1	1	30	2	1	4	3	5	3	3	3	4	4	3	4	4.666667	4	4	3
177	1	2	0	2	1	0	2.79	1	2	0	3	1	0	8	3	0.99	0	2	30	2	1	4	3	5	3	3	3	4	4	3	4	4.666667	4	4	3
177	2	0	1	0	1	1	1.99	0	2	0	3	1	0	8	3	1.29	0	2	30	2	1	4	3	5	3	3	3	4	4	3	4	4.666667	4	4	3
177	1	0	1	1	0	2	2.79	0	2	0	3	1	0	8	3	0.99	1	1	30	2	1	4	3	5	3	3	3	4	4	3	4	4.666667	4	4	3
177	0	1	0	0	0	2	0.99	1	2	0	3	1	0	8	3	1.29	1	1	30	2	1	4	3	5	3	3	3	4	4	3	4	4.666667	4	4	3
177	0	2	1	0	1	2	1.99	0	2	0	3	1	0	8	3	2.79	0	2	30	2	1	4	3	5	3	3	3	4	4	3	4	4.666667	4	4	3
178	2	1	0	0	0	1	1.29	1	3	0	8	1	0	6	3	1.99	1	1	51	5	1	4	3	2	3	3	1	5	4.5	3.25	3.5	4.666667	5	5	4
178	1	2	0	2	1	0	2.79	1	3	0	8	1	0	6	3	0.99	0	2	51	5	1	4	3	2	3	3	1	5	4.5	3.25	3.5	4.666667	5	5	4
178	2	0	1	0	1	1	1.99	0	3	0	8	1	0	6	3	1.29	0	2	51	5	1	4	3	2	3	3	1	5	4.5	3.25	3.5	4.666667	5	5	4
178	1	0	1	1	0	2	2.79	0	3	0	8	1	0	6	3	0.99	1	1	51	5	1	4	3	2	3	3	1	5	4.5	3.25	3.5	4.666667	5	5	4
178	0	1	0	0	0	2	0.99	1	3	0	8	1	0	6	3	1.29	1	1	51	5	1	4	3	2	3	3	1	5	4.5	3.25	3.5	4.666667	5	5	4
178	0	2	1	0	1	2	1.99	0	3	0	8	1	0	6	3	2.79	0	2	51	5	1	4	3	2	3	3	1	5	4.5	3.25	3.5	4.666667	5	5	4
179	2	1	0	0	0	1	1.29	1	1	0	3	1	0	8	3	1.99	1	1	26	5	2	4	3	1	3	1	2	4.5	4	2.75	3	4.333333	4	4	3
179	1	2	0	2	1	0	2.79	1	1	0	3	1	0	8	3	0.99	0	1	26	5	2	4	3	1	3	1	2	4.5	4	2.75	3	4.333333	4	4	3
179	2	0	1	0	1	1	1.99	0	1	0	3	1	0	8	3	1.29	0	2	26	5	2	4	3	1	3	1	2	4.5	4	2.75	3	4.333333	4	4	3
179	1	0	1	1	0	2	2.79	0	1	0	3	1	0	8	3	0.99	1	1	26	5	2	4	3	1	3	1	2	4.5	4	2.75	3	4.333333	4	4	3
179	0	1	0	0	0	2	0.99	1	1	0	3	1	0	8	3	1.29	1	1	26	5	2	4	3	1	3	1	2	4.5	4	2.75	3	4.333333	4	4	3
179	0	2	1	0	1	2	1.99	0	1	0	3	1	0	8	3	2.79	0	2	26	5	2	4	3	1	3	1	2	4.5	4	2.75	3	4.333333	4	4	3
180	2	1	0	0	0	1	1.29	1	2	0	4	0	0	5	3	1.99	1	1	24	5	2	4	3	1	3	1	3	4.5	3	1.75	4.5	3	2	5	3
180	1	2	0	2	1	0	2.79	1	2	0	4	0	0	5	3	0.99	0	2	24	5	2	4	3	1	3	1	3	4.5	3	1.75	4.5	3	2	5	3
180	2	0	1	0	1	1	1.99	0	2	0	4	0	0	5	3	1.29	0	2	24	5	2	4	3	1	3	1	3	4.5	3	1.75	4.5	3	2	5	3
180	1	0	1	1	0	2	2.79	0	2	0	4	0	0	5	3	0.99	1	1	24	5	2	4	3	1	3	1	3	4.5	3	1.75	4.5	3	2	5	3
180	0	1	0	0	0	2	0.99	1	2	0	4	0	0	5	3	1.29	1	1	24	5	2	4	3	1	3	1	3	4.5	3	1.75	4.5	3	2	5	3
180	0	2	1	0	1	2	1.99	0	2	0	4	0	0	5	3	2.79	0	2	24	5	2	4	3	1	3	1	3	4.5	3	1.75	4.5	3	2	5	3
181	2	1	0	0	0	1	1.29	1	1	0	4	1	0	8	3	1.99	1	1	30	3	2	4	5	1	3	1	2	4	4	3	4.5	4	4	5	1
181	1	2	0	2	1	0	2.79	1	1	0	4	1	0	8	3	0.99	0	1	30	3	2	4	5	1	3	1	2	4	4	3	4.5	4	4	5	1
181	2	0	1	0	1	1	1.99	0	1	0	4	1	0	8	3	1.29	0	1	30	3	2	4	5	1	3	1	2	4	4	3	4.5	4	4	5	1
181	1	0	1	1	0	2	2.79	0	1	0	4	1	0	8	3	0.99	1	1	30	3	2	4	5	1	3	1	2	4	4	3	4.5	4	4	5	1
181	0	1	0	0	0	2	0.99	1	1	0	4	1	0	8	3	1.29	1	1	30	3	2	4	5	1	3	1	2	4	4	3	4.5	4	4	5	1
181	0	2	1	0	1	2	1.99	0	1	0	4	1	0	8	3	2.79	0	2	30	3	2	4	5	1	3	1	2	4	4	3	4.5	4	4	5	1
182	2	1	0	0	0	1	1.29	1	4	0	6	0	0	6	4	1.99	1	1	57	4	1	5	2	3	3	3	2	3	4	1.5	2.5	3.666667	3	1	4
182	1	2	0	2	1	0	2.79	1	4	0	6	0	0	6	4	0.99	0	2	57	4	1	5	2	3	3	3	2	3	4	1.5	2.5	3.666667	3	1	4
182	2	0	1	0	1	1	1.99	0	4	0	6	0	0	6	4	1.29	0	2	57	4	1	5	2	3	3	3	2	3	4	1.5	2.5	3.666667	3	1	4
182	1	0	1	1	0	2	2.79	0	4	0	6	0	0	6	4	0.99	1	3	57	4	1	5	2	3	3	3	2	3	4	1.5	2.5	3.666667	3	1	4
182	0	1	0	0	0	2	0.99	1	4	0	6	0	0	6	4	1.29	1	1	57	4	1	5	2	3	3	3	2	3	4	1.5	2.5	3.666667	3	1	4
182	0	2	1	0	1	2	1.99	0	4	0	6	0	0	6	4	2.79	0	2	57	4	1	5	2	3	3	3	2	3	4	1.5	2.5	3.666667	3	1	4
183	2	1	0	0	0	1	1.29	1	3	1	4	1	1	3	3	1.99	1	1	45	3	1	5	4	2	3	1	3	5	4.5	2	3	5	5	4	4
183	1	2	0	2	1	0	2.79	1	3	1	4	1	1	3	3	0.99	0	1	45	3	1	5	4	2	3	1	3	5	4.5	2	3	5	5	4	4
183	2	0	1	0	1	1	1.99	0	3	1	4	1	1	3	3	1.29	0	2	45	3	1	5	4	2	3	1	3	5	4.5	2	3	5	5	4	4
183	1	0	1	1	0	2	2.79	0	3	1	4	1	1	3	3	0.99	1	1	45	3	1	5	4	2	3	1	3	5	4.5	2	3	5	5	4	4
183	0	1	0	0	0	2	0.99	1	3	1	4	1	1	3	3	1.29	1	1	45	3	1	5	4	2	3	1	3	5	4.5	2	3	5	5	4	4
183	0	2	1	0	1	2	1.99	0	3	1	4	1	1	3	3	2.79	0	2	45	3	1	5	4	2	3	1	3	5	4.5	2	3	5	5	4	4
184	2	1	0	0	0	1	1.29	1	6	0	5	0	0	5	6	1.99	1	2	40	2	5	3	4	1	3	3	1	2.5	3.5	2.25	1.5	4.333333	1	4	2
184	1	2	0	2	1	0	2.79	1	6	0	5	0	0	5	6	0.99	0	1	40	2	5	3	4	1	3	3	1	2.5	3.5	2.25	1.5	4.333333	1	4	2
184	2	0	1	0	1	1	1.99	0	6	0	5	0	0	5	6	1.29	0	1	40	2	5	3	4	1	3	3	1	2.5	3.5	2.25	1.5	4.333333	1	4	2
184	1	0	1	1	0	2	2.79	0	6	0	5	0	0	5	6	0.99	1	1	40	2	5	3	4	1	3	3	1	2.5	3.5	2.25	1.5	4.333333	1	4	2
184	0	1	0	0	0	2	0.99	1	6	0	5	0	0	5	6	1.29	1	2	40	2	5	3	4	1	3	3	1	2.5	3.5	2.25	1.5	4.333333	1	4	2
184	0	2	1	0	1	2	1.99	0	6	0	5	0	0	5	6	2.79	0	3	40	2	5	3	4	1	3	3	1	2.5	3.5	2.25	1.5	4.333333	1	4	2
185	2	1	0	0	0	1	1.29	1	2	0	5	0	0	4	3	1.99	1	1	64	5	1	4	2	3	3	3	3	3	3	3	2.5	3.666667	4	4	2
185	1	2	0	2	1	0	2.79	1	2	0	5	0	0	4	3	0.99	0	1	64	5	1	4	2	3	3	3	3	3	3	3	2.5	3.666667	4	4	2
185	2	0	1	0	1	1	1.99	0	2	0	5	0	0	4	3	1.29	0	2	64	5	1	4	2	3	3	3	3	3	3	3	2.5	3.666667	4	4	2
185	1	0	1	1	0	2	2.79	0	2	0	5	0	0	4	3	0.99	1	1	64	5	1	4	2	3	3	3	3	3	3	3	2.5	3.666667	4	4	2
185	0	1	0	0	0	2	0.99	1	2	0	5	0	0	4	3	1.29	1	1	64	5	1	4	2	3	3	3	3	3	3	3	2.5	3.666667	4	4	2
185	0	2	1	0	1	2	1.99	0	2	0	5	0	0	4	3	2.79	0	2	64	5	1	4	2	3	3	3	3	3	3	3	2.5	3.666667	4	4	2
186	2	1	0	0	0	1	1.29	1	3	0	8	1	0	7	1	1.99	1	1	53	3	2	4	5	1	3	3	3	2	2	2.75	1.5	3.666667	2	4	2
186	1	2	0	2	1	0	2.79	1	3	0	8	1	0	7	1	0.99	0	2	53	3	2	4	5	1	3	3	3	2	2	2.75	1.5	3.666667	2	4	2
186	2	0	1	0	1	1	1.99	0	3	0	8	1	0	7	1	1.29	0	3	53	3	2	4	5	1	3	3	3	2	2	2.75	1.5	3.666667	2	4	2
186	1	0	1	1	0	2	2.79	0	3	0	8	1	0	7	1	0.99	1	1	53	3	2	4	5	1	3	3	3	2	2	2.75	1.5	3.666667	2	4	2
186	0	1	0	0	0	2	0.99	1	3	0	8	1	0	7	1	1.29	1	1	53	3	2	4	5	1	3	3	3	2	2	2.75	1.5	3.666667	2	4	2
186	0	2	1	0	1	2	1.99	0	3	0	8	1	0	7	1	2.79	0	2	53	3	2	4	5	1	3	3	3	2	2	2.75	1.5	3.666667	2	4	2
187	2	1	0	0	0	1	1.29	1	3	0	5	0	0	5	6	1.99	1	3	29	5	2	4	3	1	3	3	3	2.5	3.5	2.25	2.5	4	4	2	1
187	1	2	0	2	1	0	2.79	1	3	0	5	0	0	5	6	0.99	0	1	29	5	2	4	3	1	3	3	3	2.5	3.5	2.25	2.5	4	4	2	1
187	2	0	1	0	1	1	1.99	0	3	0	5	0	0	5	6	1.29	0	2	29	5	2	4	3	1	3	3	3	2.5	3.5	2.25	2.5	4	4	2	1
187	1	0	1	1	0	2	2.79	0	3	0	5	0	0	5	6	0.99	1	1	29	5	2	4	3	1	3	3	3	2.5	3.5	2.25	2.5	4	4	2	1
187	0	1	0	0	0	2	0.99	1	3	0	5	0	0	5	6	1.29	1	2	29	5	2	4	3	1	3	3	3	2.5	3.5	2.25	2.5	4	4	2	1
187	0	2	1	0	1	2	1.99	0	3	0	5	0	0	5	6	2.79	0	2	29	5	2	4	3	1	3	3	3	2.5	3.5	2.25	2.5	4	4	2	1
188	2	1	0	0	0	1	1.29	1	3	0	3	1	0	5	6	1.99	1	1	29	5	2	4	3	1	3	3	3	1.5	5	3.5	4	4.333333	4	4	5
188	1	2	0	2	1	0	2.79	1	3	0	3	1	0	5	6	0.99	0	2	29	5	2	4	3	1	3	3	3	1.5	5	3.5	4	4.333333	4	4	5
188	2	0	1	0	1	1	1.99	0	3	0	3	1	0	5	6	1.29	0	2	29	5	2	4	3	1	3	3	3	1.5	5	3.5	4	4.333333	4	4	5
188	1	0	1	1	0	2	2.79	0	3	0	3	1	0	5	6	0.99	1	2	29	5	2	4	3	1	3	3	3	1.5	5	3.5	4	4.333333	4	4	5
188	0	1	0	0	0	2	0.99	1	3	0	3	1	0	5	6	1.29	1	1	29	5	2	4	3	1	3	3	3	1.5	5	3.5	4	4.333333	4	4	5
188	0	2	1	0	1	2	1.99	0	3	0	3	1	0	5	6	2.79	0	3	29	5	2	4	3	1	3	3	3	1.5	5	3.5	4	4.333333	4	4	5
189	2	1	0	0	0	1	1.29	1	2	0	5	0	0	6	1	1.99	1	2	77	2	1	5	4	3	3	1	3	4.5	3.5	3.25	3	4.666667	4	4	4
189	1	2	0	2	1	0	2.79	1	2	0	5	0	0	6	1	0.99	0	2	77	2	1	5	4	3	3	1	3	4.5	3.5	3.25	3	4.666667	4	4	4
189	2	0	1	0	1	1	1.99	0	2	0	5	0	0	6	1	1.29	0	2	77	2	1	5	4	3	3	1	3	4.5	3.5	3.25	3	4.666667	4	4	4
189	1	0	1	1	0	2	2.79	0	2	0	5	0	0	6	1	0.99	1	1	77	2	1	5	4	3	3	1	3	4.5	3.5	3.25	3	4.666667	4	4	4
189	0	1	0	0	0	2	0.99	1	2	0	5	0	0	6	1	1.29	1	1	77	2	1	5	4	3	3	1	3	4.5	3.5	3.25	3	4.666667	4	4	4
189	0	2	1	0	1	2	1.99	0	2	0	5	0	0	6	1	2.79	0	2	77	2	1	5	4	3	3	1	3	4.5	3.5	3.25	3	4.666667	4	4	4
190	2	1	0	0	0	1	1.29	1	1	0	1	1	0	5	3	1.99	1	1	22	5	1	4	3	2	3	3	1	4.5	4	1.75	1	2.666667	4	4	4
190	1	2	0	2	1	0	2.79	1	1	0	1	1	0	5	3	0.99	0	2	22	5	1	4	3	2	3	3	1	4.5	4	1.75	1	2.666667	4	4	4
190	2	0	1	0	1	1	1.99	0	1	0	1	1	0	5	3	1.29	0	2	22	5	1	4	3	2	3	3	1	4.5	4	1.75	1	2.666667	4	4	4
190	1	0	1	1	0	2	2.79	0	1	0	1	1	0	5	3	0.99	1	1	22	5	1	4	3	2	3	3	1	4.5	4	1.75	1	2.666667	4	4	4
190	0	1	0	0	0	2	0.99	1	1	0	1	1	0	5	3	1.29	1	1	22	5	1	4	3	2	3	3	1	4.5	4	1.75	1	2.666667	4	4	4
190	0	2	1	0	1	2	1.99	0	1	0	1	1	0	5	3	2.79	0	2	22	5	1	4	3	2	3	3	1	4.5	4	1.75	1	2.666667	4	4	4
191	2	1	0	0	0	1	1.29	1	4	0	6	0	0	6	4	1.99	1	1	55	4	1	5	2	3	3	3	2	3.5	3	1.25	1	3.333333	3	2	4
191	1	2	0	2	1	0	2.79	1	4	0	6	0	0	6	4	0.99	0	2	55	4	1	5	2	3	3	3	2	3.5	3	1.25	1	3.333333	3	2	4
191	2	0	1	0	1	1	1.99	0	4	0	6	0	0	6	4	1.29	0	2	55	4	1	5	2	3	3	3	2	3.5	3	1.25	1	3.333333	3	2	4
191	1	0	1	1	0	2	2.79	0	4	0	6	0	0	6	4	0.99	1	3	55	4	1	5	2	3	3	3	2	3.5	3	1.25	1	3.333333	3	2	4
191	0	1	0	0	0	2	0.99	1	4	0	6	0	0	6	4	1.29	1	1	55	4	1	5	2	3	3	3	2	3.5	3	1.25	1	3.333333	3	2	4
191	0	2	1	0	1	2	1.99	0	4	0	6	0	0	6	4	2.79	0	2	55	4	1	5	2	3	3	3	2	3.5	3	1.25	1	3.333333	3	2	4
192	2	1	0	0	0	1	1.29	1	3	0	5	0	0	5	6	1.99	1	3	31	5	2	4	3	1	3	3	3	3	3.5	2.5	2	4.666667	3	1	2
192	1	2	0	2	1	0	2.79	1	3	0	5	0	0	5	6	0.99	0	1	31	5	2	4	3	1	3	3	3	3	3.5	2.5	2	4.666667	3	1	2
192	2	0	1	0	1	1	1.99	0	3	0	5	0	0	5	6	1.29	0	2	31	5	2	4	3	1	3	3	3	3	3.5	2.5	2	4.666667	3	1	2
192	1	0	1	1	0	2	2.79	0	3	0	5	0	0	5	6	0.99	1	1	31	5	2	4	3	1	3	3	3	3	3.5	2.5	2	4.666667	3	1	2
192	0	1	0	0	0	2	0.99	1	3	0	5	0	0	5	6	1.29	1	2	31	5	2	4	3	1	3	3	3	3	3.5	2.5	2	4.666667	3	1	2
192	0	2	1	0	1	2	1.99	0	3	0	5	0	0	5	6	2.79	0	2	31	5	2	4	3	1	3	3	3	3	3.5	2.5	2	4.666667	3	1	2
193	2	1	0	0	0	1	1.29	1	3	0	8	1	0	6	3	1.99	1	1	48	5	1	4	3	2	3	3	1	5	3.5	3.25	3.5	5	5	4	3
193	1	2	0	2	1	0	2.79	1	3	0	8	1	0	6	3	0.99	0	2	48	5	1	4	3	2	3	3	1	5	3.5	3.25	3.5	5	5	4	3
193	2	0	1	0	1	1	1.99	0	3	0	8	1	0	6	3	1.29	0	2	48	5	1	4	3	2	3	3	1	5	3.5	3.25	3.5	5	5	4	3
193	1	0	1	1	0	2	2.79	0	3	0	8	1	0	6	3	0.99	1	1	48	5	1	4	3	2	3	3	1	5	3.5	3.25	3.5	5	5	4	3
193	0	1	0	0	0	2	0.99	1	3	0	8	1	0	6	3	1.29	1	1	48	5	1	4	3	2	3	3	1	5	3.5	3.25	3.5	5	5	4	3
193	0	2	1	0	1	2	1.99	0	3	0	8	1	0	6	3	2.79	0	2	48	5	1	4	3	2	3	3	1	5	3.5	3.25	3.5	5	5	4	3
194	2	1	0	0	0	1	1.29	1	2	0	6	0	0	7	1	1.99	1	1	61	4	2	5	1	3	3	3	1	2.5	2	1.5	3	3.333333	4	5	5
194	1	2	0	2	1	0	2.79	1	2	0	6	0	0	7	1	0.99	0	2	61	4	2	5	1	3	3	3	1	2.5	2	1.5	3	3.333333	4	5	5
194	2	0	1	0	1	1	1.99	0	2	0	6	0	0	7	1	1.29	0	1	61	4	2	5	1	3	3	3	1	2.5	2	1.5	3	3.333333	4	5	5
194	1	0	1	1	0	2	2.79	0	2	0	6	0	0	7	1	0.99	1	3	61	4	2	5	1	3	3	3	1	2.5	2	1.5	3	3.333333	4	5	5
194	0	1	0	0	0	2	0.99	1	2	0	6	0	0	7	1	1.29	1	2	61	4	2	5	1	3	3	3	1	2.5	2	1.5	3	3.333333	4	5	5
194	0	2	1	0	1	2	1.99	0	2	0	6	0	0	7	1	2.79	0	2	61	4	2	5	1	3	3	3	1	2.5	2	1.5	3	3.333333	4	5	5
195	2	1	0	0	0	1	1.29	1	3	0	5	0	0	7	3	1.99	1	1	56	1	3	5	4	2	3	1	3	3.5	3	2.75	3	3.666667	2	4	1
195	1	2	0	2	1	0	2.79	1	3	0	5	0	0	7	3	0.99	0	2	56	1	3	5	4	2	3	1	3	3.5	3	2.75	3	3.666667	2	4	1
195	2	0	1	0	1	1	1.99	0	3	0	5	0	0	7	3	1.29	0	2	56	1	3	5	4	2	3	1	3	3.5	3	2.75	3	3.666667	2	4	1
195	1	0	1	1	0	2	2.79	0	3	0	5	0	0	7	3	0.99	1	1	56	1	3	5	4	2	3	1	3	3.5	3	2.75	3	3.666667	2	4	1
195	0	1	0	0	0	2	0.99	1	3	0	5	0	0	7	3	1.29	1	1	56	1	3	5	4	2	3	1	3	3.5	3	2.75	3	3.666667	2	4	1
195	0	2	1	0	1	2	1.99	0	3	0	5	0	0	7	3	2.79	0	2	56	1	3	5	4	2	3	1	3	3.5	3	2.75	3	3.666667	2	4	1
196	2	1	0	0	0	1	1.29	1	2	0	5	0	0	6	1	1.99	1	2	71	2	1	5	4	3	3	1	3	4.5	3.5	3.25	2.5	4.666667	3	4	3
196	1	2	0	2	1	0	2.79	1	2	0	5	0	0	6	1	0.99	0	2	71	2	1	5	4	3	3	1	3	4.5	3.5	3.25	2.5	4.666667	3	4	3
196	2	0	1	0	1	1	1.99	0	2	0	5	0	0	6	1	1.29	0	2	71	2	1	5	4	3	3	1	3	4.5	3.5	3.25	2.5	4.666667	3	4	3
196	1	0	1	1	0	2	2.79	0	2	0	5	0	0	6	1	0.99	1	1	71	2	1	5	4	3	3	1	3	4.5	3.5	3.25	2.5	4.666667	3	4	3
196	0	1	0	0	0	2	0.99	1	2	0	5	0	0	6	1	1.29	1	1	71	2	1	5	4	3	3	1	3	4.5	3.5	3.25	2.5	4.666667	3	4	3
196	0	2	1	0	1	2	1.99	0	2	0	5	0	0	6	1	2.79	0	2	71	2	1	5	4	3	3	1	3	4.5	3.5	3.25	2.5	4.666667	3	4	3
197	2	1	0	0	0	1	1.29	1	3	1	4	1	1	3	3	1.99	1	1	48	3	1	5	4	2	3	1	3	5	4	2.25	4	4.666667	5	3	4
197	1	2	0	2	1	0	2.79	1	3	1	4	1	1	3	3	0.99	0	1	48	3	1	5	4	2	3	1	3	5	4	2.25	4	4.666667	5	3	4
197	2	0	1	0	1	1	1.99	0	3	1	4	1	1	3	3	1.29	0	2	48	3	1	5	4	2	3	1	3	5	4	2.25	4	4.666667	5	3	4
197	1	0	1	1	0	2	2.79	0	3	1	4	1	1	3	3	0.99	1	1	48	3	1	5	4	2	3	1	3	5	4	2.25	4	4.666667	5	3	4
197	0	1	0	0	0	2	0.99	1	3	1	4	1	1	3	3	1.29	1	1	48	3	1	5	4	2	3	1	3	5	4	2.25	4	4.666667	5	3	4
197	0	2	1	0	1	2	1.99	0	3	1	4	1	1	3	3	2.79	0	2	48	3	1	5	4	2	3	1	3	5	4	2.25	4	4.666667	5	3	4
198	2	1	0	0	0	1	1.29	1	1	0	2	0	0	8	8	1.99	1	1	26	2	3	5	4	1	3	1	3	2.5	3.5	2.75	3.5	4	3	4	2
198	1	2	0	2	1	0	2.79	1	1	0	2	0	0	8	8	0.99	0	1	26	2	3	5	4	1	3	1	3	2.5	3.5	2.75	3.5	4	3	4	2
198	2	0	1	0	1	1	1.99	0	1	0	2	0	0	8	8	1.29	0	1	26	2	3	5	4	1	3	1	3	2.5	3.5	2.75	3.5	4	3	4	2
198	1	0	1	1	0	2	2.79	0	1	0	2	0	0	8	8	0.99	1	1	26	2	3	5	4	1	3	1	3	2.5	3.5	2.75	3.5	4	3	4	2
198	0	1	0	0	0	2	0.99	1	1	0	2	0	0	8	8	1.29	1	1	26	2	3	5	4	1	3	1	3	2.5	3.5	2.75	3.5	4	3	4	2
198	0	2	1	0	1	2	1.99	0	1	0	2	0	0	8	8	2.79	0	2	26	2	3	5	4	1	3	1	3	2.5	3.5	2.75	3.5	4	3	4	2
199	2	1	0	0	0	1	1.29	1	3	0	5	0	0	7	3	1.99	1	1	54	1	3	5	4	2	3	1	3	4	3.5	3.25	3.5	3.666667	1	3	2
199	1	2	0	2	1	0	2.79	1	3	0	5	0	0	7	3	0.99	0	2	54	1	3	5	4	2	3	1	3	4	3.5	3.25	3.5	3.666667	1	3	2
199	2	0	1	0	1	1	1.99	0	3	0	5	0	0	7	3	1.29	0	2	54	1	3	5	4	2	3	1	3	4	3.5	3.25	3.5	3.666667	1	3	2
199	1	0	1	1	0	2	2.79	0	3	0	5	0	0	7	3	0.99	1	1	54	1	3	5	4	2	3	1	3	4	3.5	3.25	3.5	3.666667	1	3	2
199	0	1	0	0	0	2	0.99	1	3	0	5	0	0	7	3	1.29	1	1	54	1	3	5	4	2	3	1	3	4	3.5	3.25	3.5	3.666667	1	3	2
199	0	2	1	0	1	2	1.99	0	3	0	5	0	0	7	3	2.79	0	2	54	1	3	5	4	2	3	1	3	4	3.5	3.25	3.5	3.666667	1	3	2
200	2	1	0	0	0	1	1.29	1	2	0	6	1	0	8	1	1.99	1	1	62	2	1	4	5	3	1	3	3	3.5	3.5	3.25	3	4	4	4	3
200	1	2	0	2	1	0	2.79	1	2	0	6	1	0	8	1	0.99	0	2	62	2	1	4	5	3	1	3	3	3.5	3.5	3.25	3	4	4	4	3
200	2	0	1	0	1	1	1.99	0	2	0	6	1	0	8	1	1.29	0	2	62	2	1	4	5	3	1	3	3	3.5	3.5	3.25	3	4	4	4	3
200	1	0	1	1	0	2	2.79	0	2	0	6	1	0	8	1	0.99	1	1	62	2	1	4	5	3	1	3	3	3.5	3.5	3.25	3	4	4	4	3
200	0	1	0	0	0	2	0.99	1	2	0	6	1	0	8	1	1.29	1	1	62	2	1	4	5	3	1	3	3	3.5	3.5	3.25	3	4	4	4	3
200	0	2	1	0	1	2	1.99	0	2	0	6	1	0	8	1	2.79	0	2	62	2	1	4	5	3	1	3	3	3.5	3.5	3.25	3	4	4	4	3
201	2	1	0	0	0	1	1.29	1	2	0	8	1	0	8	3	1.99	1	1	68	4	1	2	3	5	3	3	2	4	4	3	2	4.666667	4	4	4
201	1	2	0	2	1	0	2.79	1	2	0	8	1	0	8	3	0.99	0	2	68	4	1	2	3	5	3	3	2	4	4	3	2	4.666667	4	4	4
201	2	0	1	0	1	1	1.99	0	2	0	8	1	0	8	3	1.29	0	2	68	4	1	2	3	5	3	3	2	4	4	3	2	4.666667	4	4	4
201	1	0	1	1	0	2	2.79	0	2	0	8	1	0	8	3	0.99	1	3	68	4	1	2	3	5	3	3	2	4	4	3	2	4.666667	4	4	4
201	0	1	0	0	0	2	0.99	1	2	0	8	1	0	8	3	1.29	1	1	68	4	1	2	3	5	3	3	2	4	4	3	2	4.666667	4	4	4
201	0	2	1	0	1	2	1.99	0	2	0	8	1	0	8	3	2.79	0	2	68	4	1	2	3	5	3	3	2	4	4	3	2	4.666667	4	4	4
202	2	1	0	0	0	1	1.29	1	2	0	5	0	0	6	1	1.99	1	2	79	2	3	5	4	1	3	1	3	4.5	2.5	3.25	3	4.666667	4	3	5
202	1	2	0	2	1	0	2.79	1	2	0	5	0	0	6	1	0.99	0	2	79	2	3	5	4	1	3	1	3	4.5	2.5	3.25	3	4.666667	4	3	5
202	2	0	1	0	1	1	1.99	0	2	0	5	0	0	6	1	1.29	0	2	79	2	3	5	4	1	3	1	3	4.5	2.5	3.25	3	4.666667	4	3	5
202	1	0	1	1	0	2	2.79	0	2	0	5	0	0	6	1	0.99	1	1	79	2	3	5	4	1	3	1	3	4.5	2.5	3.25	3	4.666667	4	3	5
202	0	1	0	0	0	2	0.99	1	2	0	5	0	0	6	1	1.29	1	1	79	2	3	5	4	1	3	1	3	4.5	2.5	3.25	3	4.666667	4	3	5
202	0	2	1	0	1	2	1.99	0	2	0	5	0	0	6	1	2.79	0	2	79	2	3	5	4	1	3	1	3	4.5	2.5	3.25	3	4.666667	4	3	5
203	2	1	0	0	0	1	1.29	1	4	1	9	1	1	8	3	1.99	1	1	50	5	1	2	3	4	3	3	3	5	4.5	3.25	3.5	4.333333	4	5	3
203	1	2	0	2	1	0	2.79	1	4	1	9	1	1	8	3	0.99	0	2	50	5	1	2	3	4	3	3	3	5	4.5	3.25	3.5	4.333333	4	5	3
203	2	0	1	0	1	1	1.99	0	4	1	9	1	1	8	3	1.29	0	2	50	5	1	2	3	4	3	3	3	5	4.5	3.25	3.5	4.333333	4	5	3
203	1	0	1	1	0	2	2.79	0	4	1	9	1	1	8	3	0.99	1	1	50	5	1	2	3	4	3	3	3	5	4.5	3.25	3.5	4.333333	4	5	3
203	0	1	0	0	0	2	0.99	1	4	1	9	1	1	8	3	1.29	1	1	50	5	1	2	3	4	3	3	3	5	4.5	3.25	3.5	4.333333	4	5	3
203	0	2	1	0	1	2	1.99	0	4	1	9	1	1	8	3	2.79	0	2	50	5	1	2	3	4	3	3	3	5	4.5	3.25	3.5	4.333333	4	5	3
204	2	1	0	0	0	1	1.29	1	6	0	5	0	0	5	6	1.99	1	2	41	2	5	3	4	1	3	3	1	3.5	4	2.25	1.5	4.666667	2	4	3
204	1	2	0	2	1	0	2.79	1	6	0	5	0	0	5	6	0.99	0	1	41	2	5	3	4	1	3	3	1	3.5	4	2.25	1.5	4.666667	2	4	3
204	2	0	1	0	1	1	1.99	0	6	0	5	0	0	5	6	1.29	0	1	41	2	5	3	4	1	3	3	1	3.5	4	2.25	1.5	4.666667	2	4	3
204	1	0	1	1	0	2	2.79	0	6	0	5	0	0	5	6	0.99	1	1	41	2	5	3	4	1	3	3	1	3.5	4	2.25	1.5	4.666667	2	4	3
204	0	1	0	0	0	2	0.99	1	6	0	5	0	0	5	6	1.29	1	2	41	2	5	3	4	1	3	3	1	3.5	4	2.25	1.5	4.666667	2	4	3
204	0	2	1	0	1	2	1.99	0	6	0	5	0	0	5	6	2.79	0	3	41	2	5	3	4	1	3	3	1	3.5	4	2.25	1.5	4.666667	2	4	3
205	2	1	0	0	0	1	1.29	1	2	0	7	0	0	4	1	1.99	1	3	68	3	1	2	5	4	3	2	1	3	3.5	1.75	3	4	5	4	3
205	1	2	0	2	1	0	2.79	1	2	0	7	0	0	4	1	0.99	0	2	68	3	1	2	5	4	3	2	1	3	3.5	1.75	3	4	5	4	3
205	2	0	1	0	1	1	1.99	0	2	0	7	0	0	4	1	1.29	0	2	68	3	1	2	5	4	3	2	1	3	3.5	1.75	3	4	5	4	3
205	1	0	1	1	0	2	2.79	0	2	0	7	0	0	4	1	0.99	1	1	68	3	1	2	5	4	3	2	1	3	3.5	1.75	3	4	5	4	3
205	0	1	0	0	0	2	0.99	1	2	0	7	0	0	4	1	1.29	1	1	68	3	1	2	5	4	3	2	1	3	3.5	1.75	3	4	5	4	3
205	0	2	1	0	1	2	1.99	0	2	0	7	0	0	4	1	2.79	0	2	68	3	1	2	5	4	3	2	1	3	3.5	1.75	3	4	5	4	3
206	2	1	0	0	0	1	1.29	1	2	0	6	0	0	7	1	1.99	1	1	60	4	2	5	1	3	3	3	1	3.5	2.5	1.75	2	3.333333	4	4	5
206	1	2	0	2	1	0	2.79	1	2	0	6	0	0	7	1	0.99	0	2	60	4	2	5	1	3	3	3	1	3.5	2.5	1.75	2	3.333333	4	4	5
206	2	0	1	0	1	1	1.99	0	2	0	6	0	0	7	1	1.29	0	1	60	4	2	5	1	3	3	3	1	3.5	2.5	1.75	2	3.333333	4	4	5
206	1	0	1	1	0	2	2.79	0	2	0	6	0	0	7	1	0.99	1	3	60	4	2	5	1	3	3	3	1	3.5	2.5	1.75	2	3.333333	4	4	5
206	0	1	0	0	0	2	0.99	1	2	0	6	0	0	7	1	1.29	1	2	60	4	2	5	1	3	3	3	1	3.5	2.5	1.75	2	3.333333	4	4	5
206	0	2	1	0	1	2	1.99	0	2	0	6	0	0	7	1	2.79	0	2	60	4	2	5	1	3	3	3	1	3.5	2.5	1.75	2	3.333333	4	4	5
207	2	1	0	0	0	1	1.29	1	1	0	2	1	0	8	3	1.99	1	1	28	5	1	3	4	2	3	3	3	4.5	4	2.5	3	5	4	4	4
207	1	2	0	2	1	0	2.79	1	1	0	2	1	0	8	3	0.99	0	3	28	5	1	3	4	2	3	3	3	4.5	4	2.5	3	5	4	4	4
207	2	0	1	0	1	1	1.99	0	1	0	2	1	0	8	3	1.29	0	2	28	5	1	3	4	2	3	3	3	4.5	4	2.5	3	5	4	4	4
207	1	0	1	1	0	2	2.79	0	1	0	2	1	0	8	3	0.99	1	3	28	5	1	3	4	2	3	3	3	4.5	4	2.5	3	5	4	4	4
207	0	1	0	0	0	2	0.99	1	1	0	2	1	0	8	3	1.29	1	3	28	5	1	3	4	2	3	3	3	4.5	4	2.5	3	5	4	4	4
207	0	2	1	0	1	2	1.99	0	1	0	2	1	0	8	3	2.79	0	2	28	5	1	3	4	2	3	3	3	4.5	4	2.5	3	5	4	4	4
208	2	1	0	0	0	1	1.29	1	1	0	5	1	0	8	3	1.99	1	1	28	5	1	2	3	4	3	1	3	5	4	2	4.5	5	4	4	5
208	1	2	0	2	1	0	2.79	1	1	0	5	1	0	8	3	0.99	0	2	28	5	1	2	3	4	3	1	3	5	4	2	4.5	5	4	4	5
208	2	0	1	0	1	1	1.99	0	1	0	5	1	0	8	3	1.29	0	2	28	5	1	2	3	4	3	1	3	5	4	2	4.5	5	4	4	5
208	1	0	1	1	0	2	2.79	0	1	0	5	1	0	8	3	0.99	1	1	28	5	1	2	3	4	3	1	3	5	4	2	4.5	5	4	4	5
208	0	1	0	0	0	2	0.99	1	1	0	5	1	0	8	3	1.29	1	1	28	5	1	2	3	4	3	1	3	5	4	2	4.5	5	4	4	5
208	0	2	1	0	1	2	1.99	0	1	0	5	1	0	8	3	2.79	0	2	28	5	1	2	3	4	3	1	3	5	4	2	4.5	5	4	4	5
209	2	1	0	0	0	1	1.29	1	1	0	3	0	0	3	8	1.99	1	3	68	2	4	5	3	1	3	3	1	1.5	3	2	2.5	2.333333	2	2	1
209	1	2	0	2	1	0	2.79	1	1	0	3	0	0	3	8	0.99	0	1	68	2	4	5	3	1	3	3	1	1.5	3	2	2.5	2.333333	2	2	1
209	2	0	1	0	1	1	1.99	0	1	0	3	0	0	3	8	1.29	0	1	68	2	4	5	3	1	3	3	1	1.5	3	2	2.5	2.333333	2	2	1
209	1	0	1	1	0	2	2.79	0	1	0	3	0	0	3	8	0.99	1	1	68	2	4	5	3	1	3	3	1	1.5	3	2	2.5	2.333333	2	2	1
209	0	1	0	0	0	2	0.99	1	1	0	3	0	0	3	8	1.29	1	2	68	2	4	5	3	1	3	3	1	1.5	3	2	2.5	2.333333	2	2	1
209	0	2	1	0	1	2	1.99	0	1	0	3	0	0	3	8	2.79	0	2	68	2	4	5	3	1	3	3	1	1.5	3	2	2.5	2.333333	2	2	1
210	2	1	0	0	0	1	1.29	1	3	0	1	0	0	4	4	1.99	1	3	58	5	4	3	2	1	3	3	1	2	2	2	1.5	2.333333	2	1	1
210	1	2	0	2	1	0	2.79	1	3	0	1	0	0	4	4	0.99	0	1	58	5	4	3	2	1	3	3	1	2	2	2	1.5	2.333333	2	1	1
210	2	0	1	0	1	1	1.99	0	3	0	1	0	0	4	4	1.29	0	1	58	5	4	3	2	1	3	3	1	2	2	2	1.5	2.333333	2	1	1
210	1	0	1	1	0	2	2.79	0	3	0	1	0	0	4	4	0.99	1	1	58	5	4	3	2	1	3	3	1	2	2	2	1.5	2.333333	2	1	1
210	0	1	0	0	0	2	0.99	1	3	0	1	0	0	4	4	1.29	1	2	58	5	4	3	2	1	3	3	1	2	2	2	1.5	2.333333	2	1	1
210	0	2	1	0	1	2	1.99	0	3	0	1	0	0	4	4	2.79	0	2	58	5	4	3	2	1	3	3	1	2	2	2	1.5	2.333333	2	1	1
211	2	1	0	0	0	1	1.29	1	2	0	7	0	0	4	2	1.99	1	1	83	2	3	5	4	1	3	3	2	3	3	2.5	2.5	4.333333	3	3	2
211	1	2	0	2	1	0	2.79	1	2	0	7	0	0	4	2	0.99	0	2	83	2	3	5	4	1	3	3	2	3	3	2.5	2.5	4.333333	3	3	2
211	2	0	1	0	1	1	1.99	0	2	0	7	0	0	4	2	1.29	0	2	83	2	3	5	4	1	3	3	2	3	3	2.5	2.5	4.333333	3	3	2
211	1	0	1	1	0	2	2.79	0	2	0	7	0	0	4	2	0.99	1	1	83	2	3	5	4	1	3	3	2	3	3	2.5	2.5	4.333333	3	3	2
211	0	1	0	0	0	2	0.99	1	2	0	7	0	0	4	2	1.29	1	1	83	2	3	5	4	1	3	3	2	3	3	2.5	2.5	4.333333	3	3	2
211	0	2	1	0	1	2	1.99	0	2	0	7	0	0	4	2	2.79	0	2	83	2	3	5	4	1	3	3	2	3	3	2.5	2.5	4.333333	3	3	2
212	2	1	0	0	0	1	1.29	1	3	0	8	1	0	3	4	1.99	1	1	64	3	1	5	4	2	3	1	2	4.5	3.5	1.5	3	2.666667	3	2	2
212	1	2	0	2	1	0	2.79	1	3	0	8	1	0	3	4	0.99	0	1	64	3	1	5	4	2	3	1	2	4.5	3.5	1.5	3	2.666667	3	2	2
212	2	0	1	0	1	1	1.99	0	3	0	8	1	0	3	4	1.29	0	2	64	3	1	5	4	2	3	1	2	4.5	3.5	1.5	3	2.666667	3	2	2
212	1	0	1	1	0	2	2.79	0	3	0	8	1	0	3	4	0.99	1	1	64	3	1	5	4	2	3	1	2	4.5	3.5	1.5	3	2.666667	3	2	2
212	0	1	0	0	0	2	0.99	1	3	0	8	1	0	3	4	1.29	1	1	64	3	1	5	4	2	3	1	2	4.5	3.5	1.5	3	2.666667	3	2	2
212	0	2	1	0	1	2	1.99	0	3	0	8	1	0	3	4	2.79	0	2	64	3	1	5	4	2	3	1	2	4.5	3.5	1.5	3	2.666667	3	2	2
213	2	1	0	0	0	1	1.29	1	3	0	8	1	0	4	1	1.99	1	1	52	5	2	4	3	1	3	3	2	4	3	3	2	4	3	5	3
213	1	2	0	2	1	0	2.79	1	3	0	8	1	0	4	1	0.99	0	1	52	5	2	4	3	1	3	3	2	4	3	3	2	4	3	5	3
213	2	0	1	0	1	1	1.99	0	3	0	8	1	0	4	1	1.29	0	2	52	5	2	4	3	1	3	3	2	4	3	3	2	4	3	5	3
213	1	0	1	1	0	2	2.79	0	3	0	8	1	0	4	1	0.99	1	1	52	5	2	4	3	1	3	3	2	4	3	3	2	4	3	5	3
213	0	1	0	0	0	2	0.99	1	3	0	8	1	0	4	1	1.29	1	2	52	5	2	4	3	1	3	3	2	4	3	3	2	4	3	5	3
213	0	2	1	0	1	2	1.99	0	3	0	8	1	0	4	1	2.79	0	2	52	5	2	4	3	1	3	3	2	4	3	3	2	4	3	5	3
214	2	1	0	0	0	1	1.29	1	1	0	3	0	0	3	8	1.99	1	3	67	2	4	5	3	1	3	3	1	1	3.5	2	2.5	3	2	2	1
214	1	2	0	2	1	0	2.79	1	1	0	3	0	0	3	8	0.99	0	1	67	2	4	5	3	1	3	3	1	1	3.5	2	2.5	3	2	2	1
214	2	0	1	0	1	1	1.99	0	1	0	3	0	0	3	8	1.29	0	1	67	2	4	5	3	1	3	3	1	1	3.5	2	2.5	3	2	2	1
214	1	0	1	1	0	2	2.79	0	1	0	3	0	0	3	8	0.99	1	1	67	2	4	5	3	1	3	3	1	1	3.5	2	2.5	3	2	2	1
214	0	1	0	0	0	2	0.99	1	1	0	3	0	0	3	8	1.29	1	2	67	2	4	5	3	1	3	3	1	1	3.5	2	2.5	3	2	2	1
214	0	2	1	0	1	2	1.99	0	1	0	3	0	0	3	8	2.79	0	2	67	2	4	5	3	1	3	3	1	1	3.5	2	2.5	3	2	2	1
215	2	1	0	0	0	1	1.29	1	3	0	2	1	0	5	3	1.99	1	2	19	5	1	4	3	2	3	3	2	4	4	2.5	5	4.666667	4	5	4
215	1	2	0	2	1	0	2.79	1	3	0	2	1	0	5	3	0.99	0	2	19	5	1	4	3	2	3	3	2	4	4	2.5	5	4.666667	4	5	4
215	2	0	1	0	1	1	1.99	0	3	0	2	1	0	5	3	1.29	0	1	19	5	1	4	3	2	3	3	2	4	4	2.5	5	4.666667	4	5	4
215	1	0	1	1	0	2	2.79	0	3	0	2	1	0	5	3	0.99	1	1	19	5	1	4	3	2	3	3	2	4	4	2.5	5	4.666667	4	5	4
215	0	1	0	0	0	2	0.99	1	3	0	2	1	0	5	3	1.29	1	3	19	5	1	4	3	2	3	3	2	4	4	2.5	5	4.666667	4	5	4
215	0	2	1	0	1	2	1.99	0	3	0	2	1	0	5	3	2.79	0	2	19	5	1	4	3	2	3	3	2	4	4	2.5	5	4.666667	4	5	4
216	2	1	0	0	0	1	1.29	1	3	1	6	1	1	5	6	1.99	1	3	38	1	3	4	5	2	3	3	1	2	2.5	2.25	1	3	1	1	1
216	1	2	0	2	1	0	2.79	1	3	1	6	1	1	5	6	0.99	0	1	38	1	3	4	5	2	3	3	1	2	2.5	2.25	1	3	1	1	1
216	2	0	1	0	1	1	1.99	0	3	1	6	1	1	5	6	1.29	0	3	38	1	3	4	5	2	3	3	1	2	2.5	2.25	1	3	1	1	1
216	1	0	1	1	0	2	2.79	0	3	1	6	1	1	5	6	0.99	1	3	38	1	3	4	5	2	3	3	1	2	2.5	2.25	1	3	1	1	1
216	0	1	0	0	0	2	0.99	1	3	1	6	1	1	5	6	1.29	1	1	38	1	3	4	5	2	3	3	1	2	2.5	2.25	1	3	1	1	1
216	0	2	1	0	1	2	1.99	0	3	1	6	1	1	5	6	2.79	0	2	38	1	3	4	5	2	3	3	1	2	2.5	2.25	1	3	1	1	1
217	2	1	0	0	0	1	1.29	1	2	0	7	0	0	4	2	1.99	1	1	81	3	2	4	5	1	3	3	2	2	2.5	2.25	4	4	3	2	3
217	1	2	0	2	1	0	2.79	1	2	0	7	0	0	4	2	0.99	0	2	81	3	2	4	5	1	3	3	2	2	2.5	2.25	4	4	3	2	3
217	2	0	1	0	1	1	1.99	0	2	0	7	0	0	4	2	1.29	0	2	81	3	2	4	5	1	3	3	2	2	2.5	2.25	4	4	3	2	3
217	1	0	1	1	0	2	2.79	0	2	0	7	0	0	4	2	0.99	1	1	81	3	2	4	5	1	3	3	2	2	2.5	2.25	4	4	3	2	3
217	0	1	0	0	0	2	0.99	1	2	0	7	0	0	4	2	1.29	1	1	81	3	2	4	5	1	3	3	2	2	2.5	2.25	4	4	3	2	3
217	0	2	1	0	1	2	1.99	0	2	0	7	0	0	4	2	2.79	0	2	81	3	2	4	5	1	3	3	2	2	2.5	2.25	4	4	3	2	3
218	2	1	0	0	0	1	1.29	1	2	0	4	1	0	5	3	1.99	1	1	22	5	2	4	1	3	3	2	3	3.5	3	2.5	2.5	5	4	4	4
218	1	2	0	2	1	0	2.79	1	2	0	4	1	0	5	3	0.99	0	2	22	5	2	4	1	3	3	2	3	3.5	3	2.5	2.5	5	4	4	4
218	2	0	1	0	1	1	1.99	0	2	0	4	1	0	5	3	1.29	0	1	22	5	2	4	1	3	3	2	3	3.5	3	2.5	2.5	5	4	4	4
218	1	0	1	1	0	2	2.79	0	2	0	4	1	0	5	3	0.99	1	1	22	5	2	4	1	3	3	2	3	3.5	3	2.5	2.5	5	4	4	4
218	0	1	0	0	0	2	0.99	1	2	0	4	1	0	5	3	1.29	1	2	22	5	2	4	1	3	3	2	3	3.5	3	2.5	2.5	5	4	4	4
218	0	2	1	0	1	2	1.99	0	2	0	4	1	0	5	3	2.79	0	2	22	5	2	4	1	3	3	2	3	3.5	3	2.5	2.5	5	4	4	4
219	2	1	0	0	0	1	1.29	1	2	0	2	1	0	5	3	1.99	1	1	23	5	2	4	3	1	3	1	3	2	3	2	1.5	2.666667	5	1	2
219	1	2	0	2	1	0	2.79	1	2	0	2	1	0	5	3	0.99	0	1	23	5	2	4	3	1	3	1	3	2	3	2	1.5	2.666667	5	1	2
219	2	0	1	0	1	1	1.99	0	2	0	2	1	0	5	3	1.29	0	2	23	5	2	4	3	1	3	1	3	2	3	2	1.5	2.666667	5	1	2
219	1	0	1	1	0	2	2.79	0	2	0	2	1	0	5	3	0.99	1	1	23	5	2	4	3	1	3	1	3	2	3	2	1.5	2.666667	5	1	2
219	0	1	0	0	0	2	0.99	1	2	0	2	1	0	5	3	1.29	1	2	23	5	2	4	3	1	3	1	3	2	3	2	1.5	2.666667	5	1	2
219	0	2	1	0	1	2	1.99	0	2	0	2	1	0	5	3	2.79	0	2	23	5	2	4	3	1	3	1	3	2	3	2	1.5	2.666667	5	1	2
220	2	1	0	0	0	1	1.29	1	3	0	4	1	0	5	3	1.99	1	1	26	5	2	4	3	1	3	2	1	3	3.5	2.75	5	3.333333	5	5	3
220	1	2	0	2	1	0	2.79	1	3	0	4	1	0	5	3	0.99	0	1	26	5	2	4	3	1	3	2	1	3	3.5	2.75	5	3.333333	5	5	3
220	2	0	1	0	1	1	1.99	0	3	0	4	1	0	5	3	1.29	0	1	26	5	2	4	3	1	3	2	1	3	3.5	2.75	5	3.333333	5	5	3
220	1	0	1	1	0	2	2.79	0	3	0	4	1	0	5	3	0.99	1	1	26	5	2	4	3	1	3	2	1	3	3.5	2.75	5	3.333333	5	5	3
220	0	1	0	0	0	2	0.99	1	3	0	4	1	0	5	3	1.29	1	1	26	5	2	4	3	1	3	2	1	3	3.5	2.75	5	3.333333	5	5	3
220	0	2	1	0	1	2	1.99	0	3	0	4	1	0	5	3	2.79	0	2	26	5	2	4	3	1	3	2	1	3	3.5	2.75	5	3.333333	5	5	3
221	2	1	0	0	0	1	1.29	1	3	0	6	1	0	5	1	1.99	1	2	23	2	3	4	5	1	3	2	1	4.5	3.5	1.5	1	3	2	4	2
221	1	2	0	2	1	0	2.79	1	3	0	6	1	0	5	1	0.99	0	1	23	2	3	4	5	1	3	2	1	4.5	3.5	1.5	1	3	2	4	2
221	2	0	1	0	1	1	1.99	0	3	0	6	1	0	5	1	1.29	0	1	23	2	3	4	5	1	3	2	1	4.5	3.5	1.5	1	3	2	4	2
221	1	0	1	1	0	2	2.79	0	3	0	6	1	0	5	1	0.99	1	1	23	2	3	4	5	1	3	2	1	4.5	3.5	1.5	1	3	2	4	2
221	0	1	0	0	0	2	0.99	1	3	0	6	1	0	5	1	1.29	1	2	23	2	3	4	5	1	3	2	1	4.5	3.5	1.5	1	3	2	4	2
221	0	2	1	0	1	2	1.99	0	3	0	6	1	0	5	1	2.79	0	2	23	2	3	4	5	1	3	2	1	4.5	3.5	1.5	1	3	2	4	2
222	2	1	0	0	0	1	1.29	1	3	0	2	1	0	5	3	1.99	1	2	18	5	1	4	3	2	3	3	2	4	5	2.75	4	4.666667	4	5	5
222	1	2	0	2	1	0	2.79	1	3	0	2	1	0	5	3	0.99	0	2	18	5	1	4	3	2	3	3	2	4	5	2.75	4	4.666667	4	5	5
222	2	0	1	0	1	1	1.99	0	3	0	2	1	0	5	3	1.29	0	1	18	5	1	4	3	2	3	3	2	4	5	2.75	4	4.666667	4	5	5
222	1	0	1	1	0	2	2.79	0	3	0	2	1	0	5	3	0.99	1	1	18	5	1	4	3	2	3	3	2	4	5	2.75	4	4.666667	4	5	5
222	0	1	0	0	0	2	0.99	1	3	0	2	1	0	5	3	1.29	1	3	18	5	1	4	3	2	3	3	2	4	5	2.75	4	4.666667	4	5	5
222	0	2	1	0	1	2	1.99	0	3	0	2	1	0	5	3	2.79	0	2	18	5	1	4	3	2	3	3	2	4	5	2.75	4	4.666667	4	5	5
223	2	1	0	0	0	1	1.29	1	5	0	2	0	0	8	6	1.99	1	2	23	5	2	4	3	1	3	3	3	3	3	2.25	2.5	4	3	2	4
223	1	2	0	2	1	0	2.79	1	5	0	2	0	0	8	6	0.99	0	1	23	5	2	4	3	1	3	3	3	3	3	2.25	2.5	4	3	2	4
223	2	0	1	0	1	1	1.99	0	5	0	2	0	0	8	6	1.29	0	1	23	5	2	4	3	1	3	3	3	3	3	2.25	2.5	4	3	2	4
223	1	0	1	1	0	2	2.79	0	5	0	2	0	0	8	6	0.99	1	1	23	5	2	4	3	1	3	3	3	3	3	2.25	2.5	4	3	2	4
223	0	1	0	0	0	2	0.99	1	5	0	2	0	0	8	6	1.29	1	1	23	5	2	4	3	1	3	3	3	3	3	2.25	2.5	4	3	2	4
223	0	2	1	0	1	2	1.99	0	5	0	2	0	0	8	6	2.79	0	2	23	5	2	4	3	1	3	3	3	3	3	2.25	2.5	4	3	2	4
224	2	1	0	0	0	1	1.29	1	3	0	6	1	0	5	1	1.99	1	2	21	2	3	4	5	1	3	2	1	4	4	1.75	1.5	2.666667	2	5	3
224	1	2	0	2	1	0	2.79	1	3	0	6	1	0	5	1	0.99	0	1	21	2	3	4	5	1	3	2	1	4	4	1.75	1.5	2.666667	2	5	3
224	2	0	1	0	1	1	1.99	0	3	0	6	1	0	5	1	1.29	0	1	21	2	3	4	5	1	3	2	1	4	4	1.75	1.5	2.666667	2	5	3
224	1	0	1	1	0	2	2.79	0	3	0	6	1	0	5	1	0.99	1	1	21	2	3	4	5	1	3	2	1	4	4	1.75	1.5	2.666667	2	5	3
224	0	1	0	0	0	2	0.99	1	3	0	6	1	0	5	1	1.29	1	2	21	2	3	4	5	1	3	2	1	4	4	1.75	1.5	2.666667	2	5	3
224	0	2	1	0	1	2	1.99	0	3	0	6	1	0	5	1	2.79	0	2	21	2	3	4	5	1	3	2	1	4	4	1.75	1.5	2.666667	2	5	3
225	2	1	0	0	0	1	1.29	1	2	0	9	1	0	8	3	1.99	1	1	43	3	1	4	5	2	3	3	2	4	4.5	4.25	4	4.333333	4	5	3
225	1	2	0	2	1	0	2.79	1	2	0	9	1	0	8	3	0.99	0	2	43	3	1	4	5	2	3	3	2	4	4.5	4.25	4	4.333333	4	5	3
225	2	0	1	0	1	1	1.99	0	2	0	9	1	0	8	3	1.29	0	2	43	3	1	4	5	2	3	3	2	4	4.5	4.25	4	4.333333	4	5	3
225	1	0	1	1	0	2	2.79	0	2	0	9	1	0	8	3	0.99	1	1	43	3	1	4	5	2	3	3	2	4	4.5	4.25	4	4.333333	4	5	3
225	0	1	0	0	0	2	0.99	1	2	0	9	1	0	8	3	1.29	1	2	43	3	1	4	5	2	3	3	2	4	4.5	4.25	4	4.333333	4	5	3
225	0	2	1	0	1	2	1.99	0	2	0	9	1	0	8	3	2.79	0	2	43	3	1	4	5	2	3	3	2	4	4.5	4.25	4	4.333333	4	5	3
226	2	1	0	0	0	1	1.29	1	2	0	7	1	0	6	3	1.99	1	3	56	1	2	5	4	3	3	1	3	3.5	2.5	2	2	4	5	4	2
226	1	2	0	2	1	0	2.79	1	2	0	7	1	0	6	3	0.99	0	3	56	1	2	5	4	3	3	1	3	3.5	2.5	2	2	4	5	4	2
226	2	0	1	0	1	1	1.99	0	2	0	7	1	0	6	3	1.29	0	1	56	1	2	5	4	3	3	1	3	3.5	2.5	2	2	4	5	4	2
226	1	0	1	1	0	2	2.79	0	2	0	7	1	0	6	3	0.99	1	1	56	1	2	5	4	3	3	1	3	3.5	2.5	2	2	4	5	4	2
226	0	1	0	0	0	2	0.99	1	2	0	7	1	0	6	3	1.29	1	1	56	1	2	5	4	3	3	1	3	3.5	2.5	2	2	4	5	4	2
226	0	2	1	0	1	2	1.99	0	2	0	7	1	0	6	3	2.79	0	2	56	1	2	5	4	3	3	1	3	3.5	2.5	2	2	4	5	4	2
227	2	1	0	0	0	1	1.29	1	1	0	3	1	0	8	3	1.99	1	1	32	5	1	2	3	4	3	2	1	2.5	3	2	4.5	4	4	2	4
227	1	2	0	2	1	0	2.79	1	1	0	3	1	0	8	3	0.99	0	2	32	5	1	2	3	4	3	2	1	2.5	3	2	4.5	4	4	2	4
227	2	0	1	0	1	1	1.99	0	1	0	3	1	0	8	3	1.29	0	2	32	5	1	2	3	4	3	2	1	2.5	3	2	4.5	4	4	2	4
227	1	0	1	1	0	2	2.79	0	1	0	3	1	0	8	3	0.99	1	1	32	5	1	2	3	4	3	2	1	2.5	3	2	4.5	4	4	2	4
227	0	1	0	0	0	2	0.99	1	1	0	3	1	0	8	3	1.29	1	1	32	5	1	2	3	4	3	2	1	2.5	3	2	4.5	4	4	2	4
227	0	2	1	0	1	2	1.99	0	1	0	3	1	0	8	3	2.79	0	2	32	5	1	2	3	4	3	2	1	2.5	3	2	4.5	4	4	2	4
228	2	1	0	0	0	1	1.29	1	4	0	7	0	0	6	2	1.99	1	1	68	2	3	4	5	1	3	1	3	2.5	2.5	2.25	2.5	3.666667	3	3	2
228	1	2	0	2	1	0	2.79	1	4	0	7	0	0	6	2	0.99	0	1	68	2	3	4	5	1	3	1	3	2.5	2.5	2.25	2.5	3.666667	3	3	2
228	2	0	1	0	1	1	1.99	0	4	0	7	0	0	6	2	1.29	0	1	68	2	3	4	5	1	3	1	3	2.5	2.5	2.25	2.5	3.666667	3	3	2
228	1	0	1	1	0	2	2.79	0	4	0	7	0	0	6	2	0.99	1	1	68	2	3	4	5	1	3	1	3	2.5	2.5	2.25	2.5	3.666667	3	3	2
228	0	1	0	0	0	2	0.99	1	4	0	7	0	0	6	2	1.29	1	1	68	2	3	4	5	1	3	1	3	2.5	2.5	2.25	2.5	3.666667	3	3	2
228	0	2	1	0	1	2	1.99	0	4	0	7	0	0	6	2	2.79	0	2	68	2	3	4	5	1	3	1	3	2.5	2.5	2.25	2.5	3.666667	3	3	2
229	2	1	0	0	0	1	1.29	1	2	0	8	1	0	8	3	1.99	1	1	32	3	1	5	4	2	3	2	1	4.5	3.5	3	1	4	4	5	5
229	1	2	0	2	1	0	2.79	1	2	0	8	1	0	8	3	0.99	0	3	32	3	1	5	4	2	3	2	1	4.5	3.5	3	1	4	4	5	5
229	2	0	1	0	1	1	1.99	0	2	0	8	1	0	8	3	1.29	0	1	32	3	1	5	4	2	3	2	1	4.5	3.5	3	1	4	4	5	5
229	1	0	1	1	0	2	2.79	0	2	0	8	1	0	8	3	0.99	1	3	32	3	1	5	4	2	3	2	1	4.5	3.5	3	1	4	4	5	5
229	0	1	0	0	0	2	0.99	1	2	0	8	1	0	8	3	1.29	1	3	32	3	1	5	4	2	3	2	1	4.5	3.5	3	1	4	4	5	5
229	0	2	1	0	1	2	1.99	0	2	0	8	1	0	8	3	2.79	0	2	32	3	1	5	4	2	3	2	1	4.5	3.5	3	1	4	4	5	5
230	2	1	0	0	0	1	1.29	1	2	0	4	1	0	5	3	1.99	1	1	24	5	2	4	1	3	3	2	3	3	3	3	2.5	5	3	5	4
230	1	2	0	2	1	0	2.79	1	2	0	4	1	0	5	3	0.99	0	2	24	5	2	4	1	3	3	2	3	3	3	3	2.5	5	3	5	4
230	2	0	1	0	1	1	1.99	0	2	0	4	1	0	5	3	1.29	0	1	24	5	2	4	1	3	3	2	3	3	3	3	2.5	5	3	5	4
230	1	0	1	1	0	2	2.79	0	2	0	4	1	0	5	3	0.99	1	1	24	5	2	4	1	3	3	2	3	3	3	3	2.5	5	3	5	4
230	0	1	0	0	0	2	0.99	1	2	0	4	1	0	5	3	1.29	1	2	24	5	2	4	1	3	3	2	3	3	3	3	2.5	5	3	5	4
230	0	2	1	0	1	2	1.99	0	2	0	4	1	0	5	3	2.79	0	2	24	5	2	4	1	3	3	2	3	3	3	3	2.5	5	3	5	4
231	2	1	0	0	0	1	1.29	1	3	0	8	1	0	3	4	1.99	1	1	63	3	1	5	4	2	3	1	2	5	2.5	1.75	2	3.333333	4	1	2
231	1	2	0	2	1	0	2.79	1	3	0	8	1	0	3	4	0.99	0	1	63	3	1	5	4	2	3	1	2	5	2.5	1.75	2	3.333333	4	1	2
231	2	0	1	0	1	1	1.99	0	3	0	8	1	0	3	4	1.29	0	2	63	3	1	5	4	2	3	1	2	5	2.5	1.75	2	3.333333	4	1	2
231	1	0	1	1	0	2	2.79	0	3	0	8	1	0	3	4	0.99	1	1	63	3	1	5	4	2	3	1	2	5	2.5	1.75	2	3.333333	4	1	2
231	0	1	0	0	0	2	0.99	1	3	0	8	1	0	3	4	1.29	1	1	63	3	1	5	4	2	3	1	2	5	2.5	1.75	2	3.333333	4	1	2
231	0	2	1	0	1	2	1.99	0	3	0	8	1	0	3	4	2.79	0	2	63	3	1	5	4	2	3	1	2	5	2.5	1.75	2	3.333333	4	1	2
232	2	1	0	0	0	1	1.29	1	3	0	1	0	0	4	4	1.99	1	3	57	5	4	3	2	1	3	3	1	2	2.5	1.5	3	1.666667	3	2	1
232	1	2	0	2	1	0	2.79	1	3	0	1	0	0	4	4	0.99	0	1	57	5	4	3	2	1	3	3	1	2	2.5	1.5	3	1.666667	3	2	1
232	2	0	1	0	1	1	1.99	0	3	0	1	0	0	4	4	1.29	0	1	57	5	4	3	2	1	3	3	1	2	2.5	1.5	3	1.666667	3	2	1
232	1	0	1	1	0	2	2.79	0	3	0	1	0	0	4	4	0.99	1	1	57	5	4	3	2	1	3	3	1	2	2.5	1.5	3	1.666667	3	2	1
232	0	1	0	0	0	2	0.99	1	3	0	1	0	0	4	4	1.29	1	2	57	5	4	3	2	1	3	3	1	2	2.5	1.5	3	1.666667	3	2	1
232	0	2	1	0	1	2	1.99	0	3	0	1	0	0	4	4	2.79	0	2	57	5	4	3	2	1	3	3	1	2	2.5	1.5	3	1.666667	3	2	1
233	2	1	0	0	0	1	1.29	1	2	0	2	1	0	5	3	1.99	1	1	21	5	2	4	3	1	3	1	3	2	2	2	3.5	3.666667	4	2	2
233	1	2	0	2	1	0	2.79	1	2	0	2	1	0	5	3	0.99	0	1	21	5	2	4	3	1	3	1	3	2	2	2	3.5	3.666667	4	2	2
233	2	0	1	0	1	1	1.99	0	2	0	2	1	0	5	3	1.29	0	2	21	5	2	4	3	1	3	1	3	2	2	2	3.5	3.666667	4	2	2
233	1	0	1	1	0	2	2.79	0	2	0	2	1	0	5	3	0.99	1	1	21	5	2	4	3	1	3	1	3	2	2	2	3.5	3.666667	4	2	2
233	0	1	0	0	0	2	0.99	1	2	0	2	1	0	5	3	1.29	1	2	21	5	2	4	3	1	3	1	3	2	2	2	3.5	3.666667	4	2	2
233	0	2	1	0	1	2	1.99	0	2	0	2	1	0	5	3	2.79	0	2	21	5	2	4	3	1	3	1	3	2	2	2	3.5	3.666667	4	2	2
234	2	1	0	0	0	1	1.29	1	3	0	8	1	0	4	1	1.99	1	1	53	5	2	4	3	1	3	3	2	4	3.5	3.25	2	4	3	4	2
234	1	2	0	2	1	0	2.79	1	3	0	8	1	0	4	1	0.99	0	1	53	5	2	4	3	1	3	3	2	4	3.5	3.25	2	4	3	4	2
234	2	0	1	0	1	1	1.99	0	3	0	8	1	0	4	1	1.29	0	2	53	5	2	4	3	1	3	3	2	4	3.5	3.25	2	4	3	4	2
234	1	0	1	1	0	2	2.79	0	3	0	8	1	0	4	1	0.99	1	1	53	5	2	4	3	1	3	3	2	4	3.5	3.25	2	4	3	4	2
234	0	1	0	0	0	2	0.99	1	3	0	8	1	0	4	1	1.29	1	2	53	5	2	4	3	1	3	3	2	4	3.5	3.25	2	4	3	4	2
234	0	2	1	0	1	2	1.99	0	3	0	8	1	0	4	1	2.79	0	2	53	5	2	4	3	1	3	3	2	4	3.5	3.25	2	4	3	4	2
235	2	1	0	0	0	1	1.29	1	3	0	4	1	0	5	3	1.99	1	1	23	5	2	4	3	1	3	2	1	4	4	2	5	3.666667	4	5	4
235	1	2	0	2	1	0	2.79	1	3	0	4	1	0	5	3	0.99	0	1	23	5	2	4	3	1	3	2	1	4	4	2	5	3.666667	4	5	4
235	2	0	1	0	1	1	1.99	0	3	0	4	1	0	5	3	1.29	0	1	23	5	2	4	3	1	3	2	1	4	4	2	5	3.666667	4	5	4
235	1	0	1	1	0	2	2.79	0	3	0	4	1	0	5	3	0.99	1	1	23	5	2	4	3	1	3	2	1	4	4	2	5	3.666667	4	5	4
235	0	1	0	0	0	2	0.99	1	3	0	4	1	0	5	3	1.29	1	1	23	5	2	4	3	1	3	2	1	4	4	2	5	3.666667	4	5	4
235	0	2	1	0	1	2	1.99	0	3	0	4	1	0	5	3	2.79	0	2	23	5	2	4	3	1	3	2	1	4	4	2	5	3.666667	4	5	4
236	2	1	0	0	0	1	1.29	1	4	0	7	0	0	6	2	1.99	1	1	65	5	2	4	3	1	3	1	3	3	3	2.75	3	2.666667	2	3	1
236	1	2	0	2	1	0	2.79	1	4	0	7	0	0	6	2	0.99	0	1	65	5	2	4	3	1	3	1	3	3	3	2.75	3	2.666667	2	3	1
236	2	0	1	0	1	1	1.99	0	4	0	7	0	0	6	2	1.29	0	1	65	5	2	4	3	1	3	1	3	3	3	2.75	3	2.666667	2	3	1
236	1	0	1	1	0	2	2.79	0	4	0	7	0	0	6	2	0.99	1	1	65	5	2	4	3	1	3	1	3	3	3	2.75	3	2.666667	2	3	1
236	0	1	0	0	0	2	0.99	1	4	0	7	0	0	6	2	1.29	1	1	65	5	2	4	3	1	3	1	3	3	3	2.75	3	2.666667	2	3	1
236	0	2	1	0	1	2	1.99	0	4	0	7	0	0	6	2	2.79	0	2	65	5	2	4	3	1	3	1	3	3	3	2.75	3	2.666667	2	3	1
237	2	1	0	0	0	1	1.29	1	1	0	5	0	0	6	1	1.99	1	3	51	2	5	4	3	1	3	3	2	1	3	2.75	1	3.333333	1	3	1
237	1	2	0	2	1	0	2.79	1	1	0	5	0	0	6	1	0.99	0	3	51	2	5	4	3	1	3	3	2	1	3	2.75	1	3.333333	1	3	1
237	2	0	1	0	1	1	1.99	0	1	0	5	0	0	6	1	1.29	0	3	51	2	5	4	3	1	3	3	2	1	3	2.75	1	3.333333	1	3	1
237	1	0	1	1	0	2	2.79	0	1	0	5	0	0	6	1	0.99	1	3	51	2	5	4	3	1	3	3	2	1	3	2.75	1	3.333333	1	3	1
237	0	1	0	0	0	2	0.99	1	1	0	5	0	0	6	1	1.29	1	3	51	2	5	4	3	1	3	3	2	1	3	2.75	1	3.333333	1	3	1
237	0	2	1	0	1	2	1.99	0	1	0	5	0	0	6	1	2.79	0	3	51	2	5	4	3	1	3	3	2	1	3	2.75	1	3.333333	1	3	1
238	2	1	0	0	0	1	1.29	1	2	0	7	1	0	6	3	1.99	1	3	54	1	2	5	4	3	3	1	3	3.5	3	2.5	1.5	3.666667	4	5	3
238	1	2	0	2	1	0	2.79	1	2	0	7	1	0	6	3	0.99	0	3	54	1	2	5	4	3	3	1	3	3.5	3	2.5	1.5	3.666667	4	5	3
238	2	0	1	0	1	1	1.99	0	2	0	7	1	0	6	3	1.29	0	1	54	1	2	5	4	3	3	1	3	3.5	3	2.5	1.5	3.666667	4	5	3
238	1	0	1	1	0	2	2.79	0	2	0	7	1	0	6	3	0.99	1	1	54	1	2	5	4	3	3	1	3	3.5	3	2.5	1.5	3.666667	4	5	3
238	0	1	0	0	0	2	0.99	1	2	0	7	1	0	6	3	1.29	1	1	54	1	2	5	4	3	3	1	3	3.5	3	2.5	1.5	3.666667	4	5	3
238	0	2	1	0	1	2	1.99	0	2	0	7	1	0	6	3	2.79	0	2	54	1	2	5	4	3	3	1	3	3.5	3	2.5	1.5	3.666667	4	5	3
239	2	1	0	0	0	1	1.29	1	2	0	6	0	0	8	5	1.99	1	2	74	1	3	5	4	2	1	2	3	2.5	2.5	2.25	3	3.333333	3	3	3
239	1	2	0	2	1	0	2.79	1	2	0	6	0	0	8	5	0.99	0	1	74	1	3	5	4	2	1	2	3	2.5	2.5	2.25	3	3.333333	3	3	3
239	2	0	1	0	1	1	1.99	0	2	0	6	0	0	8	5	1.29	0	2	74	1	3	5	4	2	1	2	3	2.5	2.5	2.25	3	3.333333	3	3	3
239	1	0	1	1	0	2	2.79	0	2	0	6	0	0	8	5	0.99	1	1	74	1	3	5	4	2	1	2	3	2.5	2.5	2.25	3	3.333333	3	3	3
239	0	1	0	0	0	2	0.99	1	2	0	6	0	0	8	5	1.29	1	1	74	1	3	5	4	2	1	2	3	2.5	2.5	2.25	3	3.333333	3	3	3
239	0	2	1	0	1	2	1.99	0	2	0	6	0	0	8	5	2.79	0	2	74	1	3	5	4	2	1	2	3	2.5	2.5	2.25	3	3.333333	3	3	3
240	2	1	0	0	0	1	1.29	1	1	0	3	0	0	8	2	1.99	1	2	29	2	5	4	3	1	3	3	2	3	3.5	2.25	2.5	4	2	4	2
240	1	2	0	2	1	0	2.79	1	1	0	3	0	0	8	2	0.99	0	1	29	2	5	4	3	1	3	3	2	3	3.5	2.25	2.5	4	2	4	2
240	2	0	1	0	1	1	1.99	0	1	0	3	0	0	8	2	1.29	0	1	29	2	5	4	3	1	3	3	2	3	3.5	2.25	2.5	4	2	4	2
240	1	0	1	1	0	2	2.79	0	1	0	3	0	0	8	2	0.99	1	3	29	2	5	4	3	1	3	3	2	3	3.5	2.25	2.5	4	2	4	2
240	0	1	0	0	0	2	0.99	1	1	0	3	0	0	8	2	1.29	1	2	29	2	5	4	3	1	3	3	2	3	3.5	2.25	2.5	4	2	4	2
240	0	2	1	0	1	2	1.99	0	1	0	3	0	0	8	2	2.79	0	2	29	2	5	4	3	1	3	3	2	3	3.5	2.25	2.5	4	2	4	2
241	2	1	0	0	0	1	1.29	1	1	0	9	0	0	8	5	1.99	1	1	61	2	1	5	4	3	3	2	1	4	3.5	2.5	3	4	4	5	2
241	1	2	0	2	1	0	2.79	1	1	0	9	0	0	8	5	0.99	0	2	61	2	1	5	4	3	3	2	1	4	3.5	2.5	3	4	4	5	2
241	2	0	1	0	1	1	1.99	0	1	0	9	0	0	8	5	1.29	0	2	61	2	1	5	4	3	3	2	1	4	3.5	2.5	3	4	4	5	2
241	1	0	1	1	0	2	2.79	0	1	0	9	0	0	8	5	0.99	1	1	61	2	1	5	4	3	3	2	1	4	3.5	2.5	3	4	4	5	2
241	0	1	0	0	0	2	0.99	1	1	0	9	0	0	8	5	1.29	1	1	61	2	1	5	4	3	3	2	1	4	3.5	2.5	3	4	4	5	2
241	0	2	1	0	1	2	1.99	0	1	0	9	0	0	8	5	2.79	0	2	61	2	1	5	4	3	3	2	1	4	3.5	2.5	3	4	4	5	2
242	2	1	0	0	0	1	1.29	1	4	1	5	0	1	6	8	1.99	1	1	39	1	5	4	3	2	2	3	3	3.5	1.5	1.5	1	3.666667	1	3	5
242	1	2	0	2	1	0	2.79	1	4	1	5	0	1	6	8	0.99	0	1	39	1	5	4	3	2	2	3	3	3.5	1.5	1.5	1	3.666667	1	3	5
242	2	0	1	0	1	1	1.99	0	4	1	5	0	1	6	8	1.29	0	1	39	1	5	4	3	2	2	3	3	3.5	1.5	1.5	1	3.666667	1	3	5
242	1	0	1	1	0	2	2.79	0	4	1	5	0	1	6	8	0.99	1	1	39	1	5	4	3	2	2	3	3	3.5	1.5	1.5	1	3.666667	1	3	5
242	0	1	0	0	0	2	0.99	1	4	1	5	0	1	6	8	1.29	1	2	39	1	5	4	3	2	2	3	3	3.5	1.5	1.5	1	3.666667	1	3	5
242	0	2	1	0	1	2	1.99	0	4	1	5	0	1	6	8	2.79	0	2	39	1	5	4	3	2	2	3	3	3.5	1.5	1.5	1	3.666667	1	3	5
243	2	1	0	0	0	1	1.29	1	1	0	7	1	0	8	3	1.99	1	1	28	3	1	2	5	4	3	3	3	3	3.5	3	2	4.333333	3	4	5
243	1	2	0	2	1	0	2.79	1	1	0	7	1	0	8	3	0.99	0	2	28	3	1	2	5	4	3	3	3	3	3.5	3	2	4.333333	3	4	5
243	2	0	1	0	1	1	1.99	0	1	0	7	1	0	8	3	1.29	0	1	28	3	1	2	5	4	3	3	3	3	3.5	3	2	4.333333	3	4	5
243	1	0	1	1	0	2	2.79	0	1	0	7	1	0	8	3	0.99	1	1	28	3	1	2	5	4	3	3	3	3	3.5	3	2	4.333333	3	4	5
243	0	1	0	0	0	2	0.99	1	1	0	7	1	0	8	3	1.29	1	2	28	3	1	2	5	4	3	3	3	3	3.5	3	2	4.333333	3	4	5
243	0	2	1	0	1	2	1.99	0	1	0	7	1	0	8	3	2.79	0	2	28	3	1	2	5	4	3	3	3	3	3.5	3	2	4.333333	3	4	5
244	2	1	0	0	0	1	1.29	1	4	1	5	0	1	6	8	1.99	1	1	36	1	5	4	3	2	2	3	3	3	1.5	1	1	3.666667	2	4	4
244	1	2	0	2	1	0	2.79	1	4	1	5	0	1	6	8	0.99	0	1	36	1	5	4	3	2	2	3	3	3	1.5	1	1	3.666667	2	4	4
244	2	0	1	0	1	1	1.99	0	4	1	5	0	1	6	8	1.29	0	1	36	1	5	4	3	2	2	3	3	3	1.5	1	1	3.666667	2	4	4
244	1	0	1	1	0	2	2.79	0	4	1	5	0	1	6	8	0.99	1	1	36	1	5	4	3	2	2	3	3	3	1.5	1	1	3.666667	2	4	4
244	0	1	0	0	0	2	0.99	1	4	1	5	0	1	6	8	1.29	1	2	36	1	5	4	3	2	2	3	3	3	1.5	1	1	3.666667	2	4	4
244	0	2	1	0	1	2	1.99	0	4	1	5	0	1	6	8	2.79	0	2	36	1	5	4	3	2	2	3	3	3	1.5	1	1	3.666667	2	4	4
245	2	1	0	0	0	1	1.29	1	1	0	3	0	0	8	8	1.99	1	3	21	4	5	1	3	2	2	3	3	5	1	1.5	2	5	1	5	2
245	1	2	0	2	1	0	2.79	1	1	0	3	0	0	8	8	0.99	0	3	21	4	5	1	3	2	2	3	3	5	1	1.5	2	5	1	5	2
245	2	0	1	0	1	1	1.99	0	1	0	3	0	0	8	8	1.29	0	1	21	4	5	1	3	2	2	3	3	5	1	1.5	2	5	1	5	2
245	1	0	1	1	0	2	2.79	0	1	0	3	0	0	8	8	0.99	1	3	21	4	5	1	3	2	2	3	3	5	1	1.5	2	5	1	5	2
245	0	1	0	0	0	2	0.99	1	1	0	3	0	0	8	8	1.29	1	2	21	4	5	1	3	2	2	3	3	5	1	1.5	2	5	1	5	2
245	0	2	1	0	1	2	1.99	0	1	0	3	0	0	8	8	2.79	0	2	21	4	5	1	3	2	2	3	3	5	1	1.5	2	5	1	5	2
246	2	1	0	0	0	1	1.29	1	1	0	6	0	0	8	3	1.99	1	1	23	2	1	4	5	3	3	2	3	4	4	3.5	2	4	4	5	3
246	1	2	0	2	1	0	2.79	1	1	0	6	0	0	8	3	0.99	0	2	23	2	1	4	5	3	3	2	3	4	4	3.5	2	4	4	5	3
246	2	0	1	0	1	1	1.99	0	1	0	6	0	0	8	3	1.29	0	2	23	2	1	4	5	3	3	2	3	4	4	3.5	2	4	4	5	3
246	1	0	1	1	0	2	2.79	0	1	0	6	0	0	8	3	0.99	1	1	23	2	1	4	5	3	3	2	3	4	4	3.5	2	4	4	5	3
246	0	1	0	0	0	2	0.99	1	1	0	6	0	0	8	3	1.29	1	1	23	2	1	4	5	3	3	2	3	4	4	3.5	2	4	4	5	3
246	0	2	1	0	1	2	1.99	0	1	0	6	0	0	8	3	2.79	0	2	23	2	1	4	5	3	3	2	3	4	4	3.5	2	4	4	5	3
247	2	1	0	0	0	1	1.29	1	1	0	5	0	0	6	1	1.99	1	3	54	2	5	4	3	1	3	3	2	1.5	3.5	2.5	3	4	2	2	1
247	1	2	0	2	1	0	2.79	1	1	0	5	0	0	6	1	0.99	0	3	54	2	5	4	3	1	3	3	2	1.5	3.5	2.5	3	4	2	2	1
247	2	0	1	0	1	1	1.99	0	1	0	5	0	0	6	1	1.29	0	3	54	2	5	4	3	1	3	3	2	1.5	3.5	2.5	3	4	2	2	1
247	1	0	1	1	0	2	2.79	0	1	0	5	0	0	6	1	0.99	1	3	54	2	5	4	3	1	3	3	2	1.5	3.5	2.5	3	4	2	2	1
247	0	1	0	0	0	2	0.99	1	1	0	5	0	0	6	1	1.29	1	3	54	2	5	4	3	1	3	3	2	1.5	3.5	2.5	3	4	2	2	1
247	0	2	1	0	1	2	1.99	0	1	0	5	0	0	6	1	2.79	0	3	54	2	5	4	3	1	3	3	2	1.5	3.5	2.5	3	4	2	2	1
248	2	1	0	0	0	1	1.29	1	2	0	8	1	0	8	3	1.99	1	1	31	2	4	3	5	1	3	1	2	2	3	2.25	2	4.666667	2	4	4
248	1	2	0	2	1	0	2.79	1	2	0	8	1	0	8	3	0.99	0	1	31	2	4	3	5	1	3	1	2	2	3	2.25	2	4.666667	2	4	4
248	2	0	1	0	1	1	1.99	0	2	0	8	1	0	8	3	1.29	0	1	31	2	4	3	5	1	3	1	2	2	3	2.25	2	4.666667	2	4	4
248	1	0	1	1	0	2	2.79	0	2	0	8	1	0	8	3	0.99	1	1	31	2	4	3	5	1	3	1	2	2	3	2.25	2	4.666667	2	4	4
248	0	1	0	0	0	2	0.99	1	2	0	8	1	0	8	3	1.29	1	2	31	2	4	3	5	1	3	1	2	2	3	2.25	2	4.666667	2	4	4
248	0	2	1	0	1	2	1.99	0	2	0	8	1	0	8	3	2.79	0	2	31	2	4	3	5	1	3	1	2	2	3	2.25	2	4.666667	2	4	4
249	2	1	0	0	0	1	1.29	1	3	1	6	1	1	5	6	1.99	1	3	40	1	3	4	5	2	3	3	1	2	3	2	1.5	3	2	2	2
249	1	2	0	2	1	0	2.79	1	3	1	6	1	1	5	6	0.99	0	1	40	1	3	4	5	2	3	3	1	2	3	2	1.5	3	2	2	2
249	2	0	1	0	1	1	1.99	0	3	1	6	1	1	5	6	1.29	0	3	40	1	3	4	5	2	3	3	1	2	3	2	1.5	3	2	2	2
249	1	0	1	1	0	2	2.79	0	3	1	6	1	1	5	6	0.99	1	3	40	1	3	4	5	2	3	3	1	2	3	2	1.5	3	2	2	2
249	0	1	0	0	0	2	0.99	1	3	1	6	1	1	5	6	1.29	1	1	40	1	3	4	5	2	3	3	1	2	3	2	1.5	3	2	2	2
249	0	2	1	0	1	2	1.99	0	3	1	6	1	1	5	6	2.79	0	2	40	1	3	4	5	2	3	3	1	2	3	2	1.5	3	2	2	2
250	2	1	0	0	0	1	1.29	1	2	0	7	1	0	8	3	1.99	1	1	23	4	5	3	1	2	2	1	3	4	4.5	3	2	4.333333	3	4	2
250	1	2	0	2	1	0	2.79	1	2	0	7	1	0	8	3	0.99	0	1	23	4	5	3	1	2	2	1	3	4	4.5	3	2	4.333333	3	4	2
250	2	0	1	0	1	1	1.99	0	2	0	7	1	0	8	3	1.29	0	1	23	4	5	3	1	2	2	1	3	4	4.5	3	2	4.333333	3	4	2
250	1	0	1	1	0	2	2.79	0	2	0	7	1	0	8	3	0.99	1	3	23	4	5	3	1	2	2	1	3	4	4.5	3	2	4.333333	3	4	2
250	0	1	0	0	0	2	0.99	1	2	0	7	1	0	8	3	1.29	1	2	23	4	5	3	1	2	2	1	3	4	4.5	3	2	4.333333	3	4	2
250	0	2	1	0	1	2	1.99	0	2	0	7	1	0	8	3	2.79	0	2	23	4	5	3	1	2	2	1	3	4	4.5	3	2	4.333333	3	4	2
251	1	2	1	0	1	1	1.29	0	3	0	4	0	0	4	5	2.79	0	3	57	1	2	5	3	4	3	3	3	2.5	4	1.75	1	3.666667	3	4	4
251	0	1	1	1	1	2	3.99	0	3	0	4	0	0	4	5	2.79	0	3	57	1	2	5	3	4	3	3	3	2.5	4	1.75	1	3.666667	3	4	4
251	1	0	0	0	0	1	1.99	1	3	0	4	0	0	4	5	3.99	1	3	57	1	2	5	3	4	3	3	3	2.5	4	1.75	1	3.666667	3	4	4
251	0	1	0	1	1	0	2.79	1	3	0	4	0	0	4	5	3.99	0	3	57	1	2	5	3	4	3	3	3	2.5	4	1.75	1	3.666667	3	4	4
251	1	2	0	0	1	2	1.99	1	3	0	4	0	0	4	5	1.29	0	3	57	1	2	5	3	4	3	3	3	2.5	4	1.75	1	3.666667	3	4	4
251	0	2	1	2	1	1	1.29	0	3	0	4	0	0	4	5	2.79	0	3	57	1	2	5	3	4	3	3	3	2.5	4	1.75	1	3.666667	3	4	4
252	1	2	1	0	1	1	1.29	0	2	0	8	0	0	5	7	2.79	0	3	57	2	1	4	3	5	3	3	2	3.5	2	1.5	2.5	2.666667	1	2	1
252	0	1	1	1	1	2	3.99	0	2	0	8	0	0	5	7	2.79	0	3	57	2	1	4	3	5	3	3	2	3.5	2	1.5	2.5	2.666667	1	2	1
252	1	0	0	0	0	1	1.99	1	2	0	8	0	0	5	7	3.99	1	3	57	2	1	4	3	5	3	3	2	3.5	2	1.5	2.5	2.666667	1	2	1
252	0	1	0	1	1	0	2.79	1	2	0	8	0	0	5	7	3.99	0	3	57	2	1	4	3	5	3	3	2	3.5	2	1.5	2.5	2.666667	1	2	1
252	1	2	0	0	1	2	1.99	1	2	0	8	0	0	5	7	1.29	0	2	57	2	1	4	3	5	3	3	2	3.5	2	1.5	2.5	2.666667	1	2	1
252	0	2	1	2	1	1	1.29	0	2	0	8	0	0	5	7	2.79	0	3	57	2	1	4	3	5	3	3	2	3.5	2	1.5	2.5	2.666667	1	2	1
253	1	2	1	0	1	1	1.29	0	3	0	8	0	0	8	6	2.79	0	3	62	3	1	2	4	5	3	3	2	2	3	1.75	3	4.666667	2	4	1
253	0	1	1	1	1	2	3.99	0	3	0	8	0	0	8	6	2.79	0	3	62	3	1	2	4	5	3	3	2	2	3	1.75	3	4.666667	2	4	1
253	1	0	0	0	0	1	1.99	1	3	0	8	0	0	8	6	3.99	1	3	62	3	1	2	4	5	3	3	2	2	3	1.75	3	4.666667	2	4	1
253	0	1	0	1	1	0	2.79	1	3	0	8	0	0	8	6	3.99	0	3	62	3	1	2	4	5	3	3	2	2	3	1.75	3	4.666667	2	4	1
253	1	2	0	0	1	2	1.99	1	3	0	8	0	0	8	6	1.29	0	2	62	3	1	2	4	5	3	3	2	2	3	1.75	3	4.666667	2	4	1
253	0	2	1	2	1	1	1.29	0	3	0	8	0	0	8	6	2.79	0	3	62	3	1	2	4	5	3	3	2	2	3	1.75	3	4.666667	2	4	1
254	1	2	1	0	1	1	1.29	0	2	0	7	0	0	4	1	2.79	0	2	65	4	1	5	2	3	3	3	2	1.5	4	4.25	2	3	4	3	4
254	0	1	1	1	1	2	3.99	0	2	0	7	0	0	4	1	2.79	0	2	65	4	1	5	2	3	3	3	2	1.5	4	4.25	2	3	4	3	4
254	1	0	0	0	0	1	1.99	1	2	0	7	0	0	4	1	3.99	1	2	65	4	1	5	2	3	3	3	2	1.5	4	4.25	2	3	4	3	4
254	0	1	0	1	1	0	2.79	1	2	0	7	0	0	4	1	3.99	0	2	65	4	1	5	2	3	3	3	2	1.5	4	4.25	2	3	4	3	4
254	1	2	0	0	1	2	1.99	1	2	0	7	0	0	4	1	1.29	0	2	65	4	1	5	2	3	3	3	2	1.5	4	4.25	2	3	4	3	4
254	0	2	1	2	1	1	1.29	0	2	0	7	0	0	4	1	2.79	0	2	65	4	1	5	2	3	3	3	2	1.5	4	4.25	2	3	4	3	4
255	1	2	1	0	1	1	1.29	0	2	0	5	0	0	8	3	2.79	0	2	32	4	1	5	3	2	3	2	3	3	3	3	3	4	4	5	3
255	0	1	1	1	1	2	3.99	0	2	0	5	0	0	8	3	2.79	0	3	32	4	1	5	3	2	3	2	3	3	3	3	3	4	4	5	3
255	1	0	0	0	0	1	1.99	1	2	0	5	0	0	8	3	3.99	1	3	32	4	1	5	3	2	3	2	3	3	3	3	3	4	4	5	3
255	0	1	0	1	1	0	2.79	1	2	0	5	0	0	8	3	3.99	0	2	32	4	1	5	3	2	3	2	3	3	3	3	3	4	4	5	3
255	1	2	0	0	1	2	1.99	1	2	0	5	0	0	8	3	1.29	0	2	32	4	1	5	3	2	3	2	3	3	3	3	3	4	4	5	3
255	0	2	1	2	1	1	1.29	0	2	0	5	0	0	8	3	2.79	0	2	32	4	1	5	3	2	3	2	3	3	3	3	3	4	4	5	3
256	1	2	1	0	1	1	1.29	0	2	0	8	0	0	5	7	2.79	0	3	59	2	1	4	3	5	3	3	2	3.5	1	1.75	1.5	2.333333	2	2	2
256	0	1	1	1	1	2	3.99	0	2	0	8	0	0	5	7	2.79	0	3	59	2	1	4	3	5	3	3	2	3.5	1	1.75	1.5	2.333333	2	2	2
256	1	0	0	0	0	1	1.99	1	2	0	8	0	0	5	7	3.99	1	3	59	2	1	4	3	5	3	3	2	3.5	1	1.75	1.5	2.333333	2	2	2
256	0	1	0	1	1	0	2.79	1	2	0	8	0	0	5	7	3.99	0	3	59	2	1	4	3	5	3	3	2	3.5	1	1.75	1.5	2.333333	2	2	2
256	1	2	0	0	1	2	1.99	1	2	0	8	0	0	5	7	1.29	0	2	59	2	1	4	3	5	3	3	2	3.5	1	1.75	1.5	2.333333	2	2	2
256	0	2	1	2	1	1	1.29	0	2	0	8	0	0	5	7	2.79	0	3	59	2	1	4	3	5	3	3	2	3.5	1	1.75	1.5	2.333333	2	2	2
257	1	2	1	0	1	1	1.29	0	2	0	6	1	0	8	2	2.79	0	2	23	5	2	3	4	1	3	1	3	3	3.5	2.25	4	4.333333	3	3	3
257	0	1	1	1	1	2	3.99	0	2	0	6	1	0	8	2	2.79	0	1	23	5	2	3	4	1	3	1	3	3	3.5	2.25	4	4.333333	3	3	3
257	1	0	0	0	0	1	1.99	1	2	0	6	1	0	8	2	3.99	1	2	23	5	2	3	4	1	3	1	3	3	3.5	2.25	4	4.333333	3	3	3
257	0	1	0	1	1	0	2.79	1	2	0	6	1	0	8	2	3.99	0	2	23	5	2	3	4	1	3	1	3	3	3.5	2.25	4	4.333333	3	3	3
257	1	2	0	0	1	2	1.99	1	2	0	6	1	0	8	2	1.29	0	2	23	5	2	3	4	1	3	1	3	3	3.5	2.25	4	4.333333	3	3	3
257	0	2	1	2	1	1	1.29	0	2	0	6	1	0	8	2	2.79	0	2	23	5	2	3	4	1	3	1	3	3	3.5	2.25	4	4.333333	3	3	3
258	1	2	1	0	1	1	1.29	0	2	0	5	1	0	8	3	2.79	0	2	27	5	2	3	4	1	3	3	2	4.5	4	2	3	4.666667	3	4	3
258	0	1	1	1	1	2	3.99	0	2	0	5	1	0	8	3	2.79	0	1	27	5	2	3	4	1	3	3	2	4.5	4	2	3	4.666667	3	4	3
258	1	0	0	0	0	1	1.99	1	2	0	5	1	0	8	3	3.99	1	2	27	5	2	3	4	1	3	3	2	4.5	4	2	3	4.666667	3	4	3
258	0	1	0	1	1	0	2.79	1	2	0	5	1	0	8	3	3.99	0	2	27	5	2	3	4	1	3	3	2	4.5	4	2	3	4.666667	3	4	3
258	1	2	0	0	1	2	1.99	1	2	0	5	1	0	8	3	1.29	0	2	27	5	2	3	4	1	3	3	2	4.5	4	2	3	4.666667	3	4	3
258	0	2	1	2	1	1	1.29	0	2	0	5	1	0	8	3	2.79	0	2	27	5	2	3	4	1	3	3	2	4.5	4	2	3	4.666667	3	4	3
259	1	2	1	0	1	1	1.29	0	1	0	4	1	0	5	3	2.79	0	1	77	5	1	2	3	4	3	3	1	2.5	3	1.75	4	4.333333	5	5	2
259	0	1	1	1	1	2	3.99	0	1	0	4	1	0	5	3	2.79	0	2	77	5	1	2	3	4	3	3	1	2.5	3	1.75	4	4.333333	5	5	2
259	1	0	0	0	0	1	1.99	1	1	0	4	1	0	5	3	3.99	1	1	77	5	1	2	3	4	3	3	1	2.5	3	1.75	4	4.333333	5	5	2
259	0	1	0	1	1	0	2.79	1	1	0	4	1	0	5	3	3.99	0	2	77	5	1	2	3	4	3	3	1	2.5	3	1.75	4	4.333333	5	5	2
259	1	2	0	0	1	2	1.99	1	1	0	4	1	0	5	3	1.29	0	2	77	5	1	2	3	4	3	3	1	2.5	3	1.75	4	4.333333	5	5	2
259	0	2	1	2	1	1	1.29	0	1	0	4	1	0	5	3	2.79	0	2	77	5	1	2	3	4	3	3	1	2.5	3	1.75	4	4.333333	5	5	2
260	1	2	1	0	1	1	1.29	0	2	0	5	0	0	7	6	2.79	0	2	71	3	2	5	4	1	3	3	1	2.5	4	2	4	3.333333	3	4	3
260	0	1	1	1	1	2	3.99	0	2	0	5	0	0	7	6	2.79	0	2	71	3	2	5	4	1	3	3	1	2.5	4	2	4	3.333333	3	4	3
260	1	0	0	0	0	1	1.99	1	2	0	5	0	0	7	6	3.99	1	1	71	3	2	5	4	1	3	3	1	2.5	4	2	4	3.333333	3	4	3
260	0	1	0	1	1	0	2.79	1	2	0	5	0	0	7	6	3.99	0	2	71	3	2	5	4	1	3	3	1	2.5	4	2	4	3.333333	3	4	3
260	1	2	0	0	1	2	1.99	1	2	0	5	0	0	7	6	1.29	0	2	71	3	2	5	4	1	3	3	1	2.5	4	2	4	3.333333	3	4	3
260	0	2	1	2	1	1	1.29	0	2	0	5	0	0	7	6	2.79	0	2	71	3	2	5	4	1	3	3	1	2.5	4	2	4	3.333333	3	4	3
261	1	2	1	0	1	1	1.29	0	2	0	5	1	0	8	8	2.79	0	2	22	5	1	3	2	4	3	1	3	3.5	3	2.75	2	3	4	4	1
261	0	1	1	1	1	2	3.99	0	2	0	5	1	0	8	8	2.79	0	2	22	5	1	3	2	4	3	1	3	3.5	3	2.75	2	3	4	4	1
261	1	0	0	0	0	1	1.99	1	2	0	5	1	0	8	8	3.99	1	1	22	5	1	3	2	4	3	1	3	3.5	3	2.75	2	3	4	4	1
261	0	1	0	1	1	0	2.79	1	2	0	5	1	0	8	8	3.99	0	2	22	5	1	3	2	4	3	1	3	3.5	3	2.75	2	3	4	4	1
261	1	2	0	0	1	2	1.99	1	2	0	5	1	0	8	8	1.29	0	2	22	5	1	3	2	4	3	1	3	3.5	3	2.75	2	3	4	4	1
261	0	2	1	2	1	1	1.29	0	2	0	5	1	0	8	8	2.79	0	2	22	5	1	3	2	4	3	1	3	3.5	3	2.75	2	3	4	4	1
262	1	2	1	0	1	1	1.29	0	2	0	7	0	0	4	1	2.79	0	2	65	4	1	5	2	3	3	3	2	1.5	4	4	3	3.666667	3	4	2
262	0	1	1	1	1	2	3.99	0	2	0	7	0	0	4	1	2.79	0	2	65	4	1	5	2	3	3	3	2	1.5	4	4	3	3.666667	3	4	2
262	1	0	0	0	0	1	1.99	1	2	0	7	0	0	4	1	3.99	1	1	65	4	1	5	2	3	3	3	2	1.5	4	4	3	3.666667	3	4	2
262	0	1	0	1	1	0	2.79	1	2	0	7	0	0	4	1	3.99	0	2	65	4	1	5	2	3	3	3	2	1.5	4	4	3	3.666667	3	4	2
262	1	2	0	0	1	2	1.99	1	2	0	7	0	0	4	1	1.29	0	2	65	4	1	5	2	3	3	3	2	1.5	4	4	3	3.666667	3	4	2
262	0	2	1	2	1	1	1.29	0	2	0	7	0	0	4	1	2.79	0	2	65	4	1	5	2	3	3	3	2	1.5	4	4	3	3.666667	3	4	2
263	1	2	1	0	1	1	1.29	0	2	0	5	0	0	3	4	2.79	0	2	58	2	5	4	3	1	3	3	3	1.5	3	1.5	1	2.333333	1	2	3
263	0	1	1	1	1	2	3.99	0	2	0	5	0	0	3	4	2.79	0	1	58	2	5	4	3	1	3	3	3	1.5	3	1.5	1	2.333333	1	2	3
263	1	0	0	0	0	1	1.99	1	2	0	5	0	0	3	4	3.99	1	2	58	2	5	4	3	1	3	3	3	1.5	3	1.5	1	2.333333	1	2	3
263	0	1	0	1	1	0	2.79	1	2	0	5	0	0	3	4	3.99	0	2	58	2	5	4	3	1	3	3	3	1.5	3	1.5	1	2.333333	1	2	3
263	1	2	0	0	1	2	1.99	1	2	0	5	0	0	3	4	1.29	0	1	58	2	5	4	3	1	3	3	3	1.5	3	1.5	1	2.333333	1	2	3
263	0	2	1	2	1	1	1.29	0	2	0	5	0	0	3	4	2.79	0	2	58	2	5	4	3	1	3	3	3	1.5	3	1.5	1	2.333333	1	2	3
264	1	2	1	0	1	1	1.29	0	1	0	4	1	0	6	8	2.79	0	2	50	5	2	4	3	1	3	3	1	3.5	3.5	2.25	4	4	5	4	4
264	0	1	1	1	1	2	3.99	0	1	0	4	1	0	6	8	2.79	0	2	50	5	2	4	3	1	3	3	1	3.5	3.5	2.25	4	4	5	4	4
264	1	0	0	0	0	1	1.99	1	1	0	4	1	0	6	8	3.99	1	2	50	5	2	4	3	1	3	3	1	3.5	3.5	2.25	4	4	5	4	4
264	0	1	0	1	1	0	2.79	1	1	0	4	1	0	6	8	3.99	0	3	50	5	2	4	3	1	3	3	1	3.5	3.5	2.25	4	4	5	4	4
264	1	2	0	0	1	2	1.99	1	1	0	4	1	0	6	8	1.29	0	2	50	5	2	4	3	1	3	3	1	3.5	3.5	2.25	4	4	5	4	4
264	0	2	1	2	1	1	1.29	0	1	0	4	1	0	6	8	2.79	0	2	50	5	2	4	3	1	3	3	1	3.5	3.5	2.25	4	4	5	4	4
265	1	2	1	0	1	1	1.29	0	2	0	7	0	0	4	1	2.79	0	2	62	4	1	5	2	3	3	3	2	1.5	4	3.75	2.5	3.333333	3	4	3
265	0	1	1	1	1	2	3.99	0	2	0	7	0	0	4	1	2.79	0	2	62	4	1	5	2	3	3	3	2	1.5	4	3.75	2.5	3.333333	3	4	3
265	1	0	0	0	0	1	1.99	1	2	0	7	0	0	4	1	3.99	1	1	62	4	1	5	2	3	3	3	2	1.5	4	3.75	2.5	3.333333	3	4	3
265	0	1	0	1	1	0	2.79	1	2	0	7	0	0	4	1	3.99	0	2	62	4	1	5	2	3	3	3	2	1.5	4	3.75	2.5	3.333333	3	4	3
265	1	2	0	0	1	2	1.99	1	2	0	7	0	0	4	1	1.29	0	2	62	4	1	5	2	3	3	3	2	1.5	4	3.75	2.5	3.333333	3	4	3
265	0	2	1	2	1	1	1.29	0	2	0	7	0	0	4	1	2.79	0	2	62	4	1	5	2	3	3	3	2	1.5	4	3.75	2.5	3.333333	3	4	3
266	1	2	1	0	1	1	1.29	0	2	0	8	1	0	6	3	2.79	0	2	52	5	1	2	3	4	3	3	3	4.5	4	2	3	2.666667	4	3	5
266	0	1	1	1	1	2	3.99	0	2	0	8	1	0	6	3	2.79	0	2	52	5	1	2	3	4	3	3	3	4.5	4	2	3	2.666667	4	3	5
266	1	0	0	0	0	1	1.99	1	2	0	8	1	0	6	3	3.99	1	1	52	5	1	2	3	4	3	3	3	4.5	4	2	3	2.666667	4	3	5
266	0	1	0	1	1	0	2.79	1	2	0	8	1	0	6	3	3.99	0	2	52	5	1	2	3	4	3	3	3	4.5	4	2	3	2.666667	4	3	5
266	1	2	0	0	1	2	1.99	1	2	0	8	1	0	6	3	1.29	0	2	52	5	1	2	3	4	3	3	3	4.5	4	2	3	2.666667	4	3	5
266	0	2	1	2	1	1	1.29	0	2	0	8	1	0	6	3	2.79	0	2	52	5	1	2	3	4	3	3	3	4.5	4	2	3	2.666667	4	3	5
267	1	2	1	0	1	1	1.29	0	1	0	4	1	0	5	3	2.79	0	1	79	5	1	2	3	4	3	3	1	2	3	2.75	3.5	4.333333	5	5	2
267	0	1	1	1	1	2	3.99	0	1	0	4	1	0	5	3	2.79	0	2	79	5	1	2	3	4	3	3	1	2	3	2.75	3.5	4.333333	5	5	2
267	1	0	0	0	0	1	1.99	1	1	0	4	1	0	5	3	3.99	1	1	79	5	1	2	3	4	3	3	1	2	3	2.75	3.5	4.333333	5	5	2
267	0	1	0	1	1	0	2.79	1	1	0	4	1	0	5	3	3.99	0	2	79	5	1	2	3	4	3	3	1	2	3	2.75	3.5	4.333333	5	5	2
267	1	2	0	0	1	2	1.99	1	1	0	4	1	0	5	3	1.29	0	2	79	5	1	2	3	4	3	3	1	2	3	2.75	3.5	4.333333	5	5	2
267	0	2	1	2	1	1	1.29	0	1	0	4	1	0	5	3	2.79	0	2	79	5	1	2	3	4	3	3	1	2	3	2.75	3.5	4.333333	5	5	2
268	1	2	1	0	1	1	1.29	0	2	0	7	1	0	6	6	2.79	0	2	68	1	2	5	4	3	3	2	3	3	3	1.75	2	3.666667	3	3	2
268	0	1	1	1	1	2	3.99	0	2	0	7	1	0	6	6	2.79	0	2	68	1	2	5	4	3	3	2	3	3	3	1.75	2	3.666667	3	3	2
268	1	0	0	0	0	1	1.99	1	2	0	7	1	0	6	6	3.99	1	1	68	1	2	5	4	3	3	2	3	3	3	1.75	2	3.666667	3	3	2
268	0	1	0	1	1	0	2.79	1	2	0	7	1	0	6	6	3.99	0	2	68	1	2	5	4	3	3	2	3	3	3	1.75	2	3.666667	3	3	2
268	1	2	0	0	1	2	1.99	1	2	0	7	1	0	6	6	1.29	0	2	68	1	2	5	4	3	3	2	3	3	3	1.75	2	3.666667	3	3	2
268	0	2	1	2	1	1	1.29	0	2	0	7	1	0	6	6	2.79	0	2	68	1	2	5	4	3	3	2	3	3	3	1.75	2	3.666667	3	3	2
269	1	2	1	0	1	1	1.29	0	1	0	4	1	0	6	8	2.79	0	2	52	5	2	4	3	1	3	3	1	4	3.5	2	3.5	3.666667	5	4	4
269	0	1	1	1	1	2	3.99	0	1	0	4	1	0	6	8	2.79	0	2	52	5	2	4	3	1	3	3	1	4	3.5	2	3.5	3.666667	5	4	4
269	1	0	0	0	0	1	1.99	1	1	0	4	1	0	6	8	3.99	1	2	52	5	2	4	3	1	3	3	1	4	3.5	2	3.5	3.666667	5	4	4
269	0	1	0	1	1	0	2.79	1	1	0	4	1	0	6	8	3.99	0	3	52	5	2	4	3	1	3	3	1	4	3.5	2	3.5	3.666667	5	4	4
269	1	2	0	0	1	2	1.99	1	1	0	4	1	0	6	8	1.29	0	2	52	5	2	4	3	1	3	3	1	4	3.5	2	3.5	3.666667	5	4	4
269	0	2	1	2	1	1	1.29	0	1	0	4	1	0	6	8	2.79	0	2	52	5	2	4	3	1	3	3	1	4	3.5	2	3.5	3.666667	5	4	4
270	1	2	1	0	1	1	1.29	0	2	0	2	1	0	6	3	2.79	0	2	25	2	3	4	5	1	3	3	3	4	3.5	2	3	4	3	4	2
270	0	1	1	1	1	2	3.99	0	2	0	2	1	0	6	3	2.79	0	1	25	2	3	4	5	1	3	3	3	4	3.5	2	3	4	3	4	2
270	1	0	0	0	0	1	1.99	1	2	0	2	1	0	6	3	3.99	1	2	25	2	3	4	5	1	3	3	3	4	3.5	2	3	4	3	4	2
270	0	1	0	1	1	0	2.79	1	2	0	2	1	0	6	3	3.99	0	2	25	2	3	4	5	1	3	3	3	4	3.5	2	3	4	3	4	2
270	1	2	0	0	1	2	1.99	1	2	0	2	1	0	6	3	1.29	0	2	25	2	3	4	5	1	3	3	3	4	3.5	2	3	4	3	4	2
270	0	2	1	2	1	1	1.29	0	2	0	2	1	0	6	3	2.79	0	2	25	2	3	4	5	1	3	3	3	4	3.5	2	3	4	3	4	2
271	1	2	1	0	1	1	1.29	0	2	0	8	1	0	6	3	2.79	0	2	49	5	1	2	3	4	3	3	3	5	3	2	1.5	3	4	3	4
271	0	1	1	1	1	2	3.99	0	2	0	8	1	0	6	3	2.79	0	2	49	5	1	2	3	4	3	3	3	5	3	2	1.5	3	4	3	4
271	1	0	0	0	0	1	1.99	1	2	0	8	1	0	6	3	3.99	1	1	49	5	1	2	3	4	3	3	3	5	3	2	1.5	3	4	3	4
271	0	1	0	1	1	0	2.79	1	2	0	8	1	0	6	3	3.99	0	2	49	5	1	2	3	4	3	3	3	5	3	2	1.5	3	4	3	4
271	1	2	0	0	1	2	1.99	1	2	0	8	1	0	6	3	1.29	0	2	49	5	1	2	3	4	3	3	3	5	3	2	1.5	3	4	3	4
271	0	2	1	2	1	1	1.29	0	2	0	8	1	0	6	3	2.79	0	2	49	5	1	2	3	4	3	3	3	5	3	2	1.5	3	4	3	4
272	1	2	1	0	1	1	1.29	0	2	0	5	0	0	7	6	2.79	0	2	74	3	2	5	4	1	3	3	1	2	3.5	2	4.5	3.666667	4	3	3
272	0	1	1	1	1	2	3.99	0	2	0	5	0	0	7	6	2.79	0	2	74	3	2	5	4	1	3	3	1	2	3.5	2	4.5	3.666667	4	3	3
272	1	0	0	0	0	1	1.99	1	2	0	5	0	0	7	6	3.99	1	1	74	3	2	5	4	1	3	3	1	2	3.5	2	4.5	3.666667	4	3	3
272	0	1	0	1	1	0	2.79	1	2	0	5	0	0	7	6	3.99	0	2	74	3	2	5	4	1	3	3	1	2	3.5	2	4.5	3.666667	4	3	3
272	1	2	0	0	1	2	1.99	1	2	0	5	0	0	7	6	1.29	0	2	74	3	2	5	4	1	3	3	1	2	3.5	2	4.5	3.666667	4	3	3
272	0	2	1	2	1	1	1.29	0	2	0	5	0	0	7	6	2.79	0	2	74	3	2	5	4	1	3	3	1	2	3.5	2	4.5	3.666667	4	3	3
273	1	2	1	0	1	1	1.29	0	2	0	6	0	0	8	3	2.79	0	2	64	3	1	5	4	2	3	3	1	4	4	3	1.5	4.666667	4	3	3
273	0	1	1	1	1	2	3.99	0	2	0	6	0	0	8	3	2.79	0	2	64	3	1	5	4	2	3	3	1	4	4	3	1.5	4.666667	4	3	3
273	1	0	0	0	0	1	1.99	1	2	0	6	0	0	8	3	3.99	1	3	64	3	1	5	4	2	3	3	1	4	4	3	1.5	4.666667	4	3	3
273	0	1	0	1	1	0	2.79	1	2	0	6	0	0	8	3	3.99	0	2	64	3	1	5	4	2	3	3	1	4	4	3	1.5	4.666667	4	3	3
273	1	2	0	0	1	2	1.99	1	2	0	6	0	0	8	3	1.29	0	2	64	3	1	5	4	2	3	3	1	4	4	3	1.5	4.666667	4	3	3
273	0	2	1	2	1	1	1.29	0	2	0	6	0	0	8	3	2.79	0	2	64	3	1	5	4	2	3	3	1	4	4	3	1.5	4.666667	4	3	3
274	1	2	1	0	1	1	1.29	0	2	0	7	0	0	8	3	2.79	0	3	65	3	1	4	5	2	3	3	3	3.5	4	3.25	4	4	4	5	3
274	0	1	1	1	1	2	3.99	0	2	0	7	0	0	8	3	2.79	0	3	65	3	1	4	5	2	3	3	3	3.5	4	3.25	4	4	4	5	3
274	1	0	0	0	0	1	1.99	1	2	0	7	0	0	8	3	3.99	1	3	65	3	1	4	5	2	3	3	3	3.5	4	3.25	4	4	4	5	3
274	0	1	0	1	1	0	2.79	1	2	0	7	0	0	8	3	3.99	0	3	65	3	1	4	5	2	3	3	3	3.5	4	3.25	4	4	4	5	3
274	1	2	0	0	1	2	1.99	1	2	0	7	0	0	8	3	1.29	0	3	65	3	1	4	5	2	3	3	3	3.5	4	3.25	4	4	4	5	3
274	0	2	1	2	1	1	1.29	0	2	0	7	0	0	8	3	2.79	0	3	65	3	1	4	5	2	3	3	3	3.5	4	3.25	4	4	4	5	3
275	1	2	1	0	1	1	1.29	0	3	0	4	0	0	4	5	2.79	0	3	55	1	2	5	3	4	3	3	3	3	4	1.5	2	3.666667	4	5	5
275	0	1	1	1	1	2	3.99	0	3	0	4	0	0	4	5	2.79	0	3	55	1	2	5	3	4	3	3	3	3	4	1.5	2	3.666667	4	5	5
275	1	0	0	0	0	1	1.99	1	3	0	4	0	0	4	5	3.99	1	3	55	1	2	5	3	4	3	3	3	3	4	1.5	2	3.666667	4	5	5
275	0	1	0	1	1	0	2.79	1	3	0	4	0	0	4	5	3.99	0	3	55	1	2	5	3	4	3	3	3	3	4	1.5	2	3.666667	4	5	5
275	1	2	0	0	1	2	1.99	1	3	0	4	0	0	4	5	1.29	0	3	55	1	2	5	3	4	3	3	3	3	4	1.5	2	3.666667	4	5	5
275	0	2	1	2	1	1	1.29	0	3	0	4	0	0	4	5	2.79	0	3	55	1	2	5	3	4	3	3	3	3	4	1.5	2	3.666667	4	5	5
276	1	2	1	0	1	1	1.29	0	4	2	8	1	1	8	3	2.79	0	2	33	5	1	2	4	3	3	1	2	2.5	4	2.75	4	3.666667	5	4	4
276	0	1	1	1	1	2	3.99	0	4	2	8	1	1	8	3	2.79	0	2	33	5	1	2	4	3	3	1	2	2.5	4	2.75	4	3.666667	5	4	4
276	1	0	0	0	0	1	1.99	1	4	2	8	1	1	8	3	3.99	1	1	33	5	1	2	4	3	3	1	2	2.5	4	2.75	4	3.666667	5	4	4
276	0	1	0	1	1	0	2.79	1	4	2	8	1	1	8	3	3.99	0	2	33	5	1	2	4	3	3	1	2	2.5	4	2.75	4	3.666667	5	4	4
276	1	2	0	0	1	2	1.99	1	4	2	8	1	1	8	3	1.29	0	2	33	5	1	2	4	3	3	1	2	2.5	4	2.75	4	3.666667	5	4	4
276	0	2	1	2	1	1	1.29	0	4	2	8	1	1	8	3	2.79	0	2	33	5	1	2	4	3	3	1	2	2.5	4	2.75	4	3.666667	5	4	4
277	1	2	1	0	1	1	1.29	0	2	0	8	1	0	8	3	2.79	0	2	24	4	1	5	3	2	3	2	3	3.5	3.5	3	1.5	4	3	5	4
277	0	1	1	1	1	2	3.99	0	2	0	8	1	0	8	3	2.79	0	2	24	4	1	5	3	2	3	2	3	3.5	3.5	3	1.5	4	3	5	4
277	1	0	0	0	0	1	1.99	1	2	0	8	1	0	8	3	3.99	1	2	24	4	1	5	3	2	3	2	3	3.5	3.5	3	1.5	4	3	5	4
277	0	1	0	1	1	0	2.79	1	2	0	8	1	0	8	3	3.99	0	2	24	4	1	5	3	2	3	2	3	3.5	3.5	3	1.5	4	3	5	4
277	1	2	0	0	1	2	1.99	1	2	0	8	1	0	8	3	1.29	0	2	24	4	1	5	3	2	3	2	3	3.5	3.5	3	1.5	4	3	5	4
277	0	2	1	2	1	1	1.29	0	2	0	8	1	0	8	3	2.79	0	2	24	4	1	5	3	2	3	2	3	3.5	3.5	3	1.5	4	3	5	4
278	1	2	1	0	1	1	1.29	0	2	0	5	0	0	3	4	2.79	0	2	59	2	5	4	3	1	3	3	3	2	4	1.25	2	2	1	1	2
278	0	1	1	1	1	2	3.99	0	2	0	5	0	0	3	4	2.79	0	1	59	2	5	4	3	1	3	3	3	2	4	1.25	2	2	1	1	2
278	1	0	0	0	0	1	1.99	1	2	0	5	0	0	3	4	3.99	1	2	59	2	5	4	3	1	3	3	3	2	4	1.25	2	2	1	1	2
278	0	1	0	1	1	0	2.79	1	2	0	5	0	0	3	4	3.99	0	2	59	2	5	4	3	1	3	3	3	2	4	1.25	2	2	1	1	2
278	1	2	0	0	1	2	1.99	1	2	0	5	0	0	3	4	1.29	0	1	59	2	5	4	3	1	3	3	3	2	4	1.25	2	2	1	1	2
278	0	2	1	2	1	1	1.29	0	2	0	5	0	0	3	4	2.79	0	2	59	2	5	4	3	1	3	3	3	2	4	1.25	2	2	1	1	2
279	1	2	1	0	1	1	1.29	0	2	0	7	1	0	8	3	2.79	0	2	31	5	1	3	4	2	3	3	3	3.5	3	2.25	3	4.333333	4	3	4
279	0	1	1	1	1	2	3.99	0	2	0	7	1	0	8	3	2.79	0	2	31	5	1	3	4	2	3	3	3	3.5	3	2.25	3	4.333333	4	3	4
279	1	0	0	0	0	1	1.99	1	2	0	7	1	0	8	3	3.99	1	2	31	5	1	3	4	2	3	3	3	3.5	3	2.25	3	4.333333	4	3	4
279	0	1	0	1	1	0	2.79	1	2	0	7	1	0	8	3	3.99	0	2	31	5	1	3	4	2	3	3	3	3.5	3	2.25	3	4.333333	4	3	4
279	1	2	0	0	1	2	1.99	1	2	0	7	1	0	8	3	1.29	0	2	31	5	1	3	4	2	3	3	3	3.5	3	2.25	3	4.333333	4	3	4
279	0	2	1	2	1	1	1.29	0	2	0	7	1	0	8	3	2.79	0	2	31	5	1	3	4	2	3	3	3	3.5	3	2.25	3	4.333333	4	3	4
280	1	2	1	0	1	1	1.29	0	2	0	2	1	0	6	3	2.79	0	2	22	2	3	4	5	1	3	3	3	4	2.5	2	3.5	3.333333	2	3	1
280	0	1	1	1	1	2	3.99	0	2	0	2	1	0	6	3	2.79	0	1	22	2	3	4	5	1	3	3	3	4	2.5	2	3.5	3.333333	2	3	1
280	1	0	0	0	0	1	1.99	1	2	0	2	1	0	6	3	3.99	1	2	22	2	3	4	5	1	3	3	3	4	2.5	2	3.5	3.333333	2	3	1
280	0	1	0	1	1	0	2.79	1	2	0	2	1	0	6	3	3.99	0	2	22	2	3	4	5	1	3	3	3	4	2.5	2	3.5	3.333333	2	3	1
280	1	2	0	0	1	2	1.99	1	2	0	2	1	0	6	3	1.29	0	2	22	2	3	4	5	1	3	3	3	4	2.5	2	3.5	3.333333	2	3	1
280	0	2	1	2	1	1	1.29	0	2	0	2	1	0	6	3	2.79	0	2	22	2	3	4	5	1	3	3	3	4	2.5	2	3.5	3.333333	2	3	1
281	1	2	1	0	1	1	1.29	0	2	0	7	1	0	6	6	2.79	0	2	66	1	2	5	4	3	3	2	3	3.5	3	1.75	3	3.666667	4	2	1
281	0	1	1	1	1	2	3.99	0	2	0	7	1	0	6	6	2.79	0	2	66	1	2	5	4	3	3	2	3	3.5	3	1.75	3	3.666667	4	2	1
281	1	0	0	0	0	1	1.99	1	2	0	7	1	0	6	6	3.99	1	2	66	1	2	5	4	3	3	2	3	3.5	3	1.75	3	3.666667	4	2	1
281	0	1	0	1	1	0	2.79	1	2	0	7	1	0	6	6	3.99	0	2	66	1	2	5	4	3	3	2	3	3.5	3	1.75	3	3.666667	4	2	1
281	1	2	0	0	1	2	1.99	1	2	0	7	1	0	6	6	1.29	0	2	66	1	2	5	4	3	3	2	3	3.5	3	1.75	3	3.666667	4	2	1
281	0	2	1	2	1	1	1.29	0	2	0	7	1	0	6	6	2.79	0	2	66	1	2	5	4	3	3	2	3	3.5	3	1.75	3	3.666667	4	2	1
282	1	2	1	0	1	1	1.29	0	2	0	8	0	0	8	3	2.79	0	2	30	5	1	3	4	2	3	3	2	3	5	2.75	4	4.333333	4	5	2
282	0	1	1	1	1	2	3.99	0	2	0	8	0	0	8	3	2.79	0	2	30	5	1	3	4	2	3	3	2	3	5	2.75	4	4.333333	4	5	2
282	1	0	0	0	0	1	1.99	1	2	0	8	0	0	8	3	3.99	1	1	30	5	1	3	4	2	3	3	2	3	5	2.75	4	4.333333	4	5	2
282	0	1	0	1	1	0	2.79	1	2	0	8	0	0	8	3	3.99	0	2	30	5	1	3	4	2	3	3	2	3	5	2.75	4	4.333333	4	5	2
282	1	2	0	0	1	2	1.99	1	2	0	8	0	0	8	3	1.29	0	2	30	5	1	3	4	2	3	3	2	3	5	2.75	4	4.333333	4	5	2
282	0	2	1	2	1	1	1.29	0	2	0	8	0	0	8	3	2.79	0	2	30	5	1	3	4	2	3	3	2	3	5	2.75	4	4.333333	4	5	2
283	1	2	1	0	1	1	1.29	0	4	0	8	1	0	8	7	2.79	0	3	50	4	1	3	2	5	1	3	3	4	3	1.75	3	4.666667	4	5	4
283	0	1	1	1	1	2	3.99	0	4	0	8	1	0	8	7	2.79	0	3	50	4	1	3	2	5	1	3	3	4	3	1.75	3	4.666667	4	5	4
283	1	0	0	0	0	1	1.99	1	4	0	8	1	0	8	7	3.99	1	3	50	4	1	3	2	5	1	3	3	4	3	1.75	3	4.666667	4	5	4
283	0	1	0	1	1	0	2.79	1	4	0	8	1	0	8	7	3.99	0	3	50	4	1	3	2	5	1	3	3	4	3	1.75	3	4.666667	4	5	4
283	1	2	0	0	1	2	1.99	1	4	0	8	1	0	8	7	1.29	0	3	50	4	1	3	2	5	1	3	3	4	3	1.75	3	4.666667	4	5	4
283	0	2	1	2	1	1	1.29	0	4	0	8	1	0	8	7	2.79	0	3	50	4	1	3	2	5	1	3	3	4	3	1.75	3	4.666667	4	5	4
284	1	2	1	0	1	1	1.29	0	5	0	6	1	0	5	3	2.79	0	2	23	4	2	5	3	1	3	1	3	3	3	2.75	3.5	4.333333	4	4	3
284	0	1	1	1	1	2	3.99	0	5	0	6	1	0	5	3	2.79	0	1	23	4	2	5	3	1	3	1	3	3	3	2.75	3.5	4.333333	4	4	3
284	1	0	0	0	0	1	1.99	1	5	0	6	1	0	5	3	3.99	1	2	23	4	2	5	3	1	3	1	3	3	3	2.75	3.5	4.333333	4	4	3
284	0	1	0	1	1	0	2.79	1	5	0	6	1	0	5	3	3.99	0	2	23	4	2	5	3	1	3	1	3	3	3	2.75	3.5	4.333333	4	4	3
284	1	2	0	0	1	2	1.99	1	5	0	6	1	0	5	3	1.29	0	2	23	4	2	5	3	1	3	1	3	3	3	2.75	3.5	4.333333	4	4	3
284	0	2	1	2	1	1	1.29	0	5	0	6	1	0	5	3	2.79	0	2	23	4	2	5	3	1	3	1	3	3	3	2.75	3.5	4.333333	4	4	3
285	1	2	1	0	1	1	1.29	0	3	1	7	0	1	6	1	2.79	0	2	53	3	1	5	4	2	3	1	3	2.5	1	1.75	1.5	1.666667	3	2	2
285	0	1	1	1	1	2	3.99	0	3	1	7	0	1	6	1	2.79	0	1	53	3	1	5	4	2	3	1	3	2.5	1	1.75	1.5	1.666667	3	2	2
285	1	0	0	0	0	1	1.99	1	3	1	7	0	1	6	1	3.99	1	2	53	3	1	5	4	2	3	1	3	2.5	1	1.75	1.5	1.666667	3	2	2
285	0	1	0	1	1	0	2.79	1	3	1	7	0	1	6	1	3.99	0	2	53	3	1	5	4	2	3	1	3	2.5	1	1.75	1.5	1.666667	3	2	2
285	1	2	0	0	1	2	1.99	1	3	1	7	0	1	6	1	1.29	0	2	53	3	1	5	4	2	3	1	3	2.5	1	1.75	1.5	1.666667	3	2	2
285	0	2	1	2	1	1	1.29	0	3	1	7	0	1	6	1	2.79	0	2	53	3	1	5	4	2	3	1	3	2.5	1	1.75	1.5	1.666667	3	2	2
286	1	2	1	0	1	1	1.29	0	1	0	8	0	0	5	4	2.79	0	1	79	4	2	3	1	5	3	3	3	3.5	3	2.75	2	4	4	1	1
286	0	1	1	1	1	2	3.99	0	1	0	8	0	0	5	4	2.79	0	2	79	4	2	3	1	5	3	3	3	3.5	3	2.75	2	4	4	1	1
286	1	0	0	0	0	1	1.99	1	1	0	8	0	0	5	4	3.99	1	1	79	4	2	3	1	5	3	3	3	3.5	3	2.75	2	4	4	1	1
286	0	1	0	1	1	0	2.79	1	1	0	8	0	0	5	4	3.99	0	1	79	4	2	3	1	5	3	3	3	3.5	3	2.75	2	4	4	1	1
286	1	2	0	0	1	2	1.99	1	1	0	8	0	0	5	4	1.29	0	2	79	4	2	3	1	5	3	3	3	3.5	3	2.75	2	4	4	1	1
286	0	2	1	2	1	1	1.29	0	1	0	8	0	0	5	4	2.79	0	1	79	4	2	3	1	5	3	3	3	3.5	3	2.75	2	4	4	1	1
287	1	2	1	0	1	1	1.29	0	2	0	8	0	0	8	3	2.79	0	2	28	3	1	4	5	2	3	2	3	3.5	2.5	2.75	3	3.666667	4	2	3
287	0	1	1	1	1	2	3.99	0	2	0	8	0	0	8	3	2.79	0	2	28	3	1	4	5	2	3	2	3	3.5	2.5	2.75	3	3.666667	4	2	3
287	1	0	0	0	0	1	1.99	1	2	0	8	0	0	8	3	3.99	1	1	28	3	1	4	5	2	3	2	3	3.5	2.5	2.75	3	3.666667	4	2	3
287	0	1	0	1	1	0	2.79	1	2	0	8	0	0	8	3	3.99	0	2	28	3	1	4	5	2	3	2	3	3.5	2.5	2.75	3	3.666667	4	2	3
287	1	2	0	0	1	2	1.99	1	2	0	8	0	0	8	3	1.29	0	2	28	3	1	4	5	2	3	2	3	3.5	2.5	2.75	3	3.666667	4	2	3
287	0	2	1	2	1	1	1.29	0	2	0	8	0	0	8	3	2.79	0	2	28	3	1	4	5	2	3	2	3	3.5	2.5	2.75	3	3.666667	4	2	3
288	1	2	1	0	1	1	1.29	0	2	0	4	1	0	5	3	2.79	0	3	21	5	1	2	3	4	3	3	2	5	3	3.5	4	4.666667	5	3	4
288	0	1	1	1	1	2	3.99	0	2	0	4	1	0	5	3	2.79	0	3	21	5	1	2	3	4	3	3	2	5	3	3.5	4	4.666667	5	3	4
288	1	0	0	0	0	1	1.99	1	2	0	4	1	0	5	3	3.99	1	3	21	5	1	2	3	4	3	3	2	5	3	3.5	4	4.666667	5	3	4
288	0	1	0	1	1	0	2.79	1	2	0	4	1	0	5	3	3.99	0	3	21	5	1	2	3	4	3	3	2	5	3	3.5	4	4.666667	5	3	4
288	1	2	0	0	1	2	1.99	1	2	0	4	1	0	5	3	1.29	0	3	21	5	1	2	3	4	3	3	2	5	3	3.5	4	4.666667	5	3	4
288	0	2	1	2	1	1	1.29	0	2	0	4	1	0	5	3	2.79	0	3	21	5	1	2	3	4	3	3	2	5	3	3.5	4	4.666667	5	3	4
289	1	2	1	0	1	1	1.29	0	3	1	8	0	1	8	3	2.79	0	2	53	4	1	2	5	3	3	2	3	4	4	2.75	4	4	4	4	1
289	0	1	1	1	1	2	3.99	0	3	1	8	0	1	8	3	2.79	0	3	53	4	1	2	5	3	3	2	3	4	4	2.75	4	4	4	4	1
289	1	0	0	0	0	1	1.99	1	3	1	8	0	1	8	3	3.99	1	3	53	4	1	2	5	3	3	2	3	4	4	2.75	4	4	4	4	1
289	0	1	0	1	1	0	2.79	1	3	1	8	0	1	8	3	3.99	0	3	53	4	1	2	5	3	3	2	3	4	4	2.75	4	4	4	4	1
289	1	2	0	0	1	2	1.99	1	3	1	8	0	1	8	3	1.29	0	2	53	4	1	2	5	3	3	2	3	4	4	2.75	4	4	4	4	1
289	0	2	1	2	1	1	1.29	0	3	1	8	0	1	8	3	2.79	0	2	53	4	1	2	5	3	3	2	3	4	4	2.75	4	4	4	4	1
290	1	2	1	0	1	1	1.29	0	2	0	5	1	0	5	3	2.79	0	3	25	5	1	2	3	4	3	3	2	5	4.5	3.25	3.5	5	5	3	5
290	0	1	1	1	1	2	3.99	0	2	0	5	1	0	5	3	2.79	0	3	25	5	1	2	3	4	3	3	2	5	4.5	3.25	3.5	5	5	3	5
290	1	0	0	0	0	1	1.99	1	2	0	5	1	0	5	3	3.99	1	3	25	5	1	2	3	4	3	3	2	5	4.5	3.25	3.5	5	5	3	5
290	0	1	0	1	1	0	2.79	1	2	0	5	1	0	5	3	3.99	0	3	25	5	1	2	3	4	3	3	2	5	4.5	3.25	3.5	5	5	3	5
290	1	2	0	0	1	2	1.99	1	2	0	5	1	0	5	3	1.29	0	3	25	5	1	2	3	4	3	3	2	5	4.5	3.25	3.5	5	5	3	5
290	0	2	1	2	1	1	1.29	0	2	0	5	1	0	5	3	2.79	0	3	25	5	1	2	3	4	3	3	2	5	4.5	3.25	3.5	5	5	3	5
291	1	2	1	0	1	1	1.29	0	4	0	8	1	0	8	6	2.79	0	2	45	1	2	4	5	3	3	3	2	3	4	2.75	2	3.333333	3	3	4
291	0	1	1	1	1	2	3.99	0	4	0	8	1	0	8	6	2.79	0	1	45	1	2	4	5	3	3	3	2	3	4	2.75	2	3.333333	3	3	4
291	1	0	0	0	0	1	1.99	1	4	0	8	1	0	8	6	3.99	1	1	45	1	2	4	5	3	3	3	2	3	4	2.75	2	3.333333	3	3	4
291	0	1	0	1	1	0	2.79	1	4	0	8	1	0	8	6	3.99	0	1	45	1	2	4	5	3	3	3	2	3	4	2.75	2	3.333333	3	3	4
291	1	2	0	0	1	2	1.99	1	4	0	8	1	0	8	6	1.29	0	2	45	1	2	4	5	3	3	3	2	3	4	2.75	2	3.333333	3	3	4
291	0	2	1	2	1	1	1.29	0	4	0	8	1	0	8	6	2.79	0	2	45	1	2	4	5	3	3	3	2	3	4	2.75	2	3.333333	3	3	4
292	1	2	1	0	1	1	1.29	0	3	2	7	0	1	6	1	2.79	0	2	50	2	1	3	5	4	3	1	3	2	1	2.5	2	2	4	3	3
292	0	1	1	1	1	2	3.99	0	3	2	7	0	1	6	1	2.79	0	1	50	2	1	3	5	4	3	1	3	2	1	2.5	2	2	4	3	3
292	1	0	0	0	0	1	1.99	1	3	2	7	0	1	6	1	3.99	1	2	50	2	1	3	5	4	3	1	3	2	1	2.5	2	2	4	3	3
292	0	1	0	1	1	0	2.79	1	3	2	7	0	1	6	1	3.99	0	2	50	2	1	3	5	4	3	1	3	2	1	2.5	2	2	4	3	3
292	1	2	0	0	1	2	1.99	1	3	2	7	0	1	6	1	1.29	0	2	50	2	1	3	5	4	3	1	3	2	1	2.5	2	2	4	3	3
292	0	2	1	2	1	1	1.29	0	3	2	7	0	1	6	1	2.79	0	2	50	2	1	3	5	4	3	1	3	2	1	2.5	2	2	4	3	3
293	1	2	1	0	1	1	1.29	0	2	0	8	1	0	8	3	2.79	0	2	29	5	2	4	3	1	3	1	2	4.5	3	2.75	3	4	4	4	3
293	0	1	1	1	1	2	3.99	0	2	0	8	1	0	8	3	2.79	0	1	29	5	2	4	3	1	3	1	2	4.5	3	2.75	3	4	4	4	3
293	1	0	0	0	0	1	1.99	1	2	0	8	1	0	8	3	3.99	1	2	29	5	2	4	3	1	3	1	2	4.5	3	2.75	3	4	4	4	3
293	0	1	0	1	1	0	2.79	1	2	0	8	1	0	8	3	3.99	0	2	29	5	2	4	3	1	3	1	2	4.5	3	2.75	3	4	4	4	3
293	1	2	0	0	1	2	1.99	1	2	0	8	1	0	8	3	1.29	0	2	29	5	2	4	3	1	3	1	2	4.5	3	2.75	3	4	4	4	3
293	0	2	1	2	1	1	1.29	0	2	0	8	1	0	8	3	2.79	0	2	29	5	2	4	3	1	3	1	2	4.5	3	2.75	3	4	4	4	3
294	1	2	1	0	1	1	1.29	0	1	0	8	0	0	5	4	2.79	0	1	80	4	2	3	1	5	3	3	3	3	3	2.75	1.5	4	4	2	1
294	0	1	1	1	1	2	3.99	0	1	0	8	0	0	5	4	2.79	0	2	80	4	2	3	1	5	3	3	3	3	3	2.75	1.5	4	4	2	1
294	1	0	0	0	0	1	1.99	1	1	0	8	0	0	5	4	3.99	1	1	80	4	2	3	1	5	3	3	3	3	3	2.75	1.5	4	4	2	1
294	0	1	0	1	1	0	2.79	1	1	0	8	0	0	5	4	3.99	0	1	80	4	2	3	1	5	3	3	3	3	3	2.75	1.5	4	4	2	1
294	1	2	0	0	1	2	1.99	1	1	0	8	0	0	5	4	1.29	0	2	80	4	2	3	1	5	3	3	3	3	3	2.75	1.5	4	4	2	1
294	0	2	1	2	1	1	1.29	0	1	0	8	0	0	5	4	2.79	0	1	80	4	2	3	1	5	3	3	3	3	3	2.75	1.5	4	4	2	1
295	1	2	1	0	1	1	1.29	0	3	0	1	0	0	1	1	2.79	0	3	33	1	3	5	4	2	3	3	3	1.5	4.5	4.75	5	2.666667	5	3	5
295	0	1	1	1	1	2	3.99	0	3	0	1	0	0	1	1	2.79	0	3	33	1	3	5	4	2	3	3	3	1.5	4.5	4.75	5	2.666667	5	3	5
295	1	0	0	0	0	1	1.99	1	3	0	1	0	0	1	1	3.99	1	3	33	1	3	5	4	2	3	3	3	1.5	4.5	4.75	5	2.666667	5	3	5
295	0	1	0	1	1	0	2.79	1	3	0	1	0	0	1	1	3.99	0	3	33	1	3	5	4	2	3	3	3	1.5	4.5	4.75	5	2.666667	5	3	5
295	1	2	0	0	1	2	1.99	1	3	0	1	0	0	1	1	1.29	0	3	33	1	3	5	4	2	3	3	3	1.5	4.5	4.75	5	2.666667	5	3	5
295	0	2	1	2	1	1	1.29	0	3	0	1	0	0	1	1	2.79	0	3	33	1	3	5	4	2	3	3	3	1.5	4.5	4.75	5	2.666667	5	3	5
296	1	2	1	0	1	1	1.29	0	2	0	4	1	0	5	3	2.79	0	2	20	5	1	2	3	4	3	3	2	5	4	2.75	3	5	5	4	5
296	0	1	1	1	1	2	3.99	0	2	0	4	1	0	5	3	2.79	0	2	20	5	1	2	3	4	3	3	2	5	4	2.75	3	5	5	4	5
296	1	0	0	0	0	1	1.99	1	2	0	4	1	0	5	3	3.99	1	3	20	5	1	2	3	4	3	3	2	5	4	2.75	3	5	5	4	5
296	0	1	0	1	1	0	2.79	1	2	0	4	1	0	5	3	3.99	0	3	20	5	1	2	3	4	3	3	2	5	4	2.75	3	5	5	4	5
296	1	2	0	0	1	2	1.99	1	2	0	4	1	0	5	3	1.29	0	2	20	5	1	2	3	4	3	3	2	5	4	2.75	3	5	5	4	5
296	0	2	1	2	1	1	1.29	0	2	0	4	1	0	5	3	2.79	0	3	20	5	1	2	3	4	3	3	2	5	4	2.75	3	5	5	4	5
297	1	2	1	0	1	1	1.29	0	2	0	4	0	0	6	3	2.79	0	2	81	2	1	5	4	3	3	1	3	2	3	2	2	3	3	3	1
297	0	1	1	1	1	2	3.99	0	2	0	4	0	0	6	3	2.79	0	2	81	2	1	5	4	3	3	1	3	2	3	2	2	3	3	3	1
297	1	0	0	0	0	1	1.99	1	2	0	4	0	0	6	3	3.99	1	1	81	2	1	5	4	3	3	1	3	2	3	2	2	3	3	3	1
297	0	1	0	1	1	0	2.79	1	2	0	4	0	0	6	3	3.99	0	2	81	2	1	5	4	3	3	1	3	2	3	2	2	3	3	3	1
297	1	2	0	0	1	2	1.99	1	2	0	4	0	0	6	3	1.29	0	2	81	2	1	5	4	3	3	1	3	2	3	2	2	3	3	3	1
297	0	2	1	2	1	1	1.29	0	2	0	4	0	0	6	3	2.79	0	2	81	2	1	5	4	3	3	1	3	2	3	2	2	3	3	3	1
298	1	2	1	0	1	1	1.29	0	3	0	6	1	0	5	3	2.79	0	2	57	5	1	3	2	4	3	3	1	3	3	2.25	3.5	3.666667	4	2	3
298	0	1	1	1	1	2	3.99	0	3	0	6	1	0	5	3	2.79	0	2	57	5	1	3	2	4	3	3	1	3	3	2.25	3.5	3.666667	4	2	3
298	1	0	0	0	0	1	1.99	1	3	0	6	1	0	5	3	3.99	1	1	57	5	1	3	2	4	3	3	1	3	3	2.25	3.5	3.666667	4	2	3
298	0	1	0	1	1	0	2.79	1	3	0	6	1	0	5	3	3.99	0	2	57	5	1	3	2	4	3	3	1	3	3	2.25	3.5	3.666667	4	2	3
298	1	2	0	0	1	2	1.99	1	3	0	6	1	0	5	3	1.29	0	2	57	5	1	3	2	4	3	3	1	3	3	2.25	3.5	3.666667	4	2	3
298	0	2	1	2	1	1	1.29	0	3	0	6	1	0	5	3	2.79	0	2	57	5	1	3	2	4	3	3	1	3	3	2.25	3.5	3.666667	4	2	3
299	1	2	1	0	1	1	1.29	0	1	0	8	0	0	5	4	2.79	0	1	82	4	2	3	1	5	3	3	3	3.5	3.5	3	1.5	4.333333	5	1	2
299	0	1	1	1	1	2	3.99	0	1	0	8	0	0	5	4	2.79	0	2	82	4	2	3	1	5	3	3	3	3.5	3.5	3	1.5	4.333333	5	1	2
299	1	0	0	0	0	1	1.99	1	1	0	8	0	0	5	4	3.99	1	1	82	4	2	3	1	5	3	3	3	3.5	3.5	3	1.5	4.333333	5	1	2
299	0	1	0	1	1	0	2.79	1	1	0	8	0	0	5	4	3.99	0	1	82	4	2	3	1	5	3	3	3	3.5	3.5	3	1.5	4.333333	5	1	2
299	1	2	0	0	1	2	1.99	1	1	0	8	0	0	5	4	1.29	0	2	82	4	2	3	1	5	3	3	3	3.5	3.5	3	1.5	4.333333	5	1	2
299	0	2	1	2	1	1	1.29	0	1	0	8	0	0	5	4	2.79	0	1	82	4	2	3	1	5	3	3	3	3.5	3.5	3	1.5	4.333333	5	1	2
300	1	2	1	0	1	1	1.29	0	2	0	4	0	0	6	3	2.79	0	2	80	2	1	5	4	3	3	1	3	2.5	3	1.75	2	3	3	3	2
300	0	1	1	1	1	2	3.99	0	2	0	4	0	0	6	3	2.79	0	2	80	2	1	5	4	3	3	1	3	2.5	3	1.75	2	3	3	3	2
300	1	0	0	0	0	1	1.99	1	2	0	4	0	0	6	3	3.99	1	1	80	2	1	5	4	3	3	1	3	2.5	3	1.75	2	3	3	3	2
300	0	1	0	1	1	0	2.79	1	2	0	4	0	0	6	3	3.99	0	2	80	2	1	5	4	3	3	1	3	2.5	3	1.75	2	3	3	3	2
300	1	2	0	0	1	2	1.99	1	2	0	4	0	0	6	3	1.29	0	2	80	2	1	5	4	3	3	1	3	2.5	3	1.75	2	3	3	3	2
300	0	2	1	2	1	1	1.29	0	2	0	4	0	0	6	3	2.79	0	2	80	2	1	5	4	3	3	1	3	2.5	3	1.75	2	3	3	3	2
301	1	2	1	0	1	1	1.29	0	6	2	9	0	1	7	5	2.79	0	1	36	2	5	3	4	1	3	1	3	1.5	2	1.75	1.5	1.666667	1	2	2
301	0	1	1	1	1	2	3.99	0	6	2	9	0	1	7	5	2.79	0	1	36	2	5	3	4	1	3	1	3	1.5	2	1.75	1.5	1.666667	1	2	2
301	1	0	0	0	0	1	1.99	1	6	2	9	0	1	7	5	3.99	1	2	36	2	5	3	4	1	3	1	3	1.5	2	1.75	1.5	1.666667	1	2	2
301	0	1	0	1	1	0	2.79	1	6	2	9	0	1	7	5	3.99	0	1	36	2	5	3	4	1	3	1	3	1.5	2	1.75	1.5	1.666667	1	2	2
301	1	2	0	0	1	2	1.99	1	6	2	9	0	1	7	5	1.29	0	1	36	2	5	3	4	1	3	1	3	1.5	2	1.75	1.5	1.666667	1	2	2
301	0	2	1	2	1	1	1.29	0	6	2	9	0	1	7	5	2.79	0	1	36	2	5	3	4	1	3	1	3	1.5	2	1.75	1.5	1.666667	1	2	2
302	1	2	1	0	1	1	1.29	0	2	0	7	0	0	8	2	2.79	0	2	60	2	1	5	4	3	3	1	3	3.5	2	3	4	4.333333	4	4	1
302	0	1	1	1	1	2	3.99	0	2	0	7	0	0	8	2	2.79	0	1	60	2	1	5	4	3	3	1	3	3.5	2	3	4	4.333333	4	4	1
302	1	0	0	0	0	1	1.99	1	2	0	7	0	0	8	2	3.99	1	2	60	2	1	5	4	3	3	1	3	3.5	2	3	4	4.333333	4	4	1
302	0	1	0	1	1	0	2.79	1	2	0	7	0	0	8	2	3.99	0	2	60	2	1	5	4	3	3	1	3	3.5	2	3	4	4.333333	4	4	1
302	1	2	0	0	1	2	1.99	1	2	0	7	0	0	8	2	1.29	0	2	60	2	1	5	4	3	3	1	3	3.5	2	3	4	4.333333	4	4	1
302	0	2	1	2	1	1	1.29	0	2	0	7	0	0	8	2	2.79	0	2	60	2	1	5	4	3	3	1	3	3.5	2	3	4	4.333333	4	4	1
303	1	2	1	0	1	1	1.29	0	2	0	4	1	0	5	3	2.79	0	2	24	5	1	2	4	3	3	3	3	5	4	3.25	1.5	5	4	5	2
303	0	1	1	1	1	2	3.99	0	2	0	4	1	0	5	3	2.79	0	2	24	5	1	2	4	3	3	3	3	5	4	3.25	1.5	5	4	5	2
303	1	0	0	0	0	1	1.99	1	2	0	4	1	0	5	3	3.99	1	2	24	5	1	2	4	3	3	3	3	5	4	3.25	1.5	5	4	5	2
303	0	1	0	1	1	0	2.79	1	2	0	4	1	0	5	3	3.99	0	2	24	5	1	2	4	3	3	3	3	5	4	3.25	1.5	5	4	5	2
303	1	2	0	0	1	2	1.99	1	2	0	4	1	0	5	3	1.29	0	2	24	5	1	2	4	3	3	3	3	5	4	3.25	1.5	5	4	5	2
303	0	2	1	2	1	1	1.29	0	2	0	4	1	0	5	3	2.79	0	2	24	5	1	2	4	3	3	3	3	5	4	3.25	1.5	5	4	5	2
304	1	2	1	0	1	1	1.29	0	4	2	6	0	1	8	3	2.79	0	2	49	4	1	5	2	3	3	2	3	3	3.5	2.25	3.5	3.666667	4	4	2
304	0	1	1	1	1	2	3.99	0	4	2	6	0	1	8	3	2.79	0	2	49	4	1	5	2	3	3	2	3	3	3.5	2.25	3.5	3.666667	4	4	2
304	1	0	0	0	0	1	1.99	1	4	2	6	0	1	8	3	3.99	1	1	49	4	1	5	2	3	3	2	3	3	3.5	2.25	3.5	3.666667	4	4	2
304	0	1	0	1	1	0	2.79	1	4	2	6	0	1	8	3	3.99	0	2	49	4	1	5	2	3	3	2	3	3	3.5	2.25	3.5	3.666667	4	4	2
304	1	2	0	0	1	2	1.99	1	4	2	6	0	1	8	3	1.29	0	2	49	4	1	5	2	3	3	2	3	3	3.5	2.25	3.5	3.666667	4	4	2
304	0	2	1	2	1	1	1.29	0	4	2	6	0	1	8	3	2.79	0	2	49	4	1	5	2	3	3	2	3	3	3.5	2.25	3.5	3.666667	4	4	2
305	1	2	1	0	1	1	1.29	0	2	0	6	0	0	8	3	2.79	0	2	29	5	2	4	3	1	3	3	3	3	3.5	3.25	3.5	3.666667	2	4	1
305	0	1	1	1	1	2	3.99	0	2	0	6	0	0	8	3	2.79	0	1	29	5	2	4	3	1	3	3	3	3	3.5	3.25	3.5	3.666667	2	4	1
305	1	0	0	0	0	1	1.99	1	2	0	6	0	0	8	3	3.99	1	2	29	5	2	4	3	1	3	3	3	3	3.5	3.25	3.5	3.666667	2	4	1
305	0	1	0	1	1	0	2.79	1	2	0	6	0	0	8	3	3.99	0	2	29	5	2	4	3	1	3	3	3	3	3.5	3.25	3.5	3.666667	2	4	1
305	1	2	0	0	1	2	1.99	1	2	0	6	0	0	8	3	1.29	0	2	29	5	2	4	3	1	3	3	3	3	3.5	3.25	3.5	3.666667	2	4	1
305	0	2	1	2	1	1	1.29	0	2	0	6	0	0	8	3	2.79	0	2	29	5	2	4	3	1	3	3	3	3	3.5	3.25	3.5	3.666667	2	4	1
306	1	2	1	0	1	1	1.29	0	6	2	9	0	1	7	5	2.79	0	1	35	2	5	3	4	1	3	1	3	1	2	2	1	2	1	1	2
306	0	1	1	1	1	2	3.99	0	6	2	9	0	1	7	5	2.79	0	1	35	2	5	3	4	1	3	1	3	1	2	2	1	2	1	1	2
306	1	0	0	0	0	1	1.99	1	6	2	9	0	1	7	5	3.99	1	2	35	2	5	3	4	1	3	1	3	1	2	2	1	2	1	1	2
306	0	1	0	1	1	0	2.79	1	6	2	9	0	1	7	5	3.99	0	1	35	2	5	3	4	1	3	1	3	1	2	2	1	2	1	1	2
306	1	2	0	0	1	2	1.99	1	6	2	9	0	1	7	5	1.29	0	1	35	2	5	3	4	1	3	1	3	1	2	2	1	2	1	1	2
306	0	2	1	2	1	1	1.29	0	6	2	9	0	1	7	5	2.79	0	1	35	2	5	3	4	1	3	1	3	1	2	2	1	2	1	1	2
307	1	2	1	0	1	1	1.29	0	3	0	6	1	0	5	3	2.79	0	2	58	5	1	3	2	4	3	3	1	2.5	2.5	2	4	3.333333	4	2	3
307	0	1	1	1	1	2	3.99	0	3	0	6	1	0	5	3	2.79	0	2	58	5	1	3	2	4	3	3	1	2.5	2.5	2	4	3.333333	4	2	3
307	1	0	0	0	0	1	1.99	1	3	0	6	1	0	5	3	3.99	1	1	58	5	1	3	2	4	3	3	1	2.5	2.5	2	4	3.333333	4	2	3
307	0	1	0	1	1	0	2.79	1	3	0	6	1	0	5	3	3.99	0	2	58	5	1	3	2	4	3	3	1	2.5	2.5	2	4	3.333333	4	2	3
307	1	2	0	0	1	2	1.99	1	3	0	6	1	0	5	3	1.29	0	2	58	5	1	3	2	4	3	3	1	2.5	2.5	2	4	3.333333	4	2	3
307	0	2	1	2	1	1	1.29	0	3	0	6	1	0	5	3	2.79	0	2	58	5	1	3	2	4	3	3	1	2.5	2.5	2	4	3.333333	4	2	3
308	1	2	1	0	1	1	1.29	0	3	1	6	1	1	8	3	2.79	0	2	41	5	1	3	4	2	3	3	3	5	4	3.25	2	5	5	5	4
308	0	1	1	1	1	2	3.99	0	3	1	6	1	1	8	3	2.79	0	2	41	5	1	3	4	2	3	3	3	5	4	3.25	2	5	5	5	4
308	1	0	0	0	0	1	1.99	1	3	1	6	1	1	8	3	3.99	1	1	41	5	1	3	4	2	3	3	3	5	4	3.25	2	5	5	5	4
308	0	1	0	1	1	0	2.79	1	3	1	6	1	1	8	3	3.99	0	2	41	5	1	3	4	2	3	3	3	5	4	3.25	2	5	5	5	4
308	1	2	0	0	1	2	1.99	1	3	1	6	1	1	8	3	1.29	0	2	41	5	1	3	4	2	3	3	3	5	4	3.25	2	5	5	5	4
308	0	2	1	2	1	1	1.29	0	3	1	6	1	1	8	3	2.79	0	2	41	5	1	3	4	2	3	3	3	5	4	3.25	2	5	5	5	4
309	1	2	1	0	1	1	1.29	0	2	0	3	1	0	6	2	2.79	0	3	70	3	1	4	2	5	3	2	1	2	3	2.75	3.5	4	5	4	3
309	0	1	1	1	1	2	3.99	0	2	0	3	1	0	6	2	2.79	0	2	70	3	1	4	2	5	3	2	1	2	3	2.75	3.5	4	5	4	3
309	1	0	0	0	0	1	1.99	1	2	0	3	1	0	6	2	3.99	1	1	70	3	1	4	2	5	3	2	1	2	3	2.75	3.5	4	5	4	3
309	0	1	0	1	1	0	2.79	1	2	0	3	1	0	6	2	3.99	0	2	70	3	1	4	2	5	3	2	1	2	3	2.75	3.5	4	5	4	3
309	1	2	0	0	1	2	1.99	1	2	0	3	1	0	6	2	1.29	0	2	70	3	1	4	2	5	3	2	1	2	3	2.75	3.5	4	5	4	3
309	0	2	1	2	1	1	1.29	0	2	0	3	1	0	6	2	2.79	0	1	70	3	1	4	2	5	3	2	1	2	3	2.75	3.5	4	5	4	3
310	1	2	1	0	1	1	1.29	0	3	0	1	0	0	1	1	2.79	0	3	30	1	3	5	4	2	3	3	3	2	5	5	4	3.333333	5	3	5
310	0	1	1	1	1	2	3.99	0	3	0	1	0	0	1	1	2.79	0	3	30	1	3	5	4	2	3	3	3	2	5	5	4	3.333333	5	3	5
310	1	0	0	0	0	1	1.99	1	3	0	1	0	0	1	1	3.99	1	3	30	1	3	5	4	2	3	3	3	2	5	5	4	3.333333	5	3	5
310	0	1	0	1	1	0	2.79	1	3	0	1	0	0	1	1	3.99	0	3	30	1	3	5	4	2	3	3	3	2	5	5	4	3.333333	5	3	5
310	1	2	0	0	1	2	1.99	1	3	0	1	0	0	1	1	1.29	0	3	30	1	3	5	4	2	3	3	3	2	5	5	4	3.333333	5	3	5
310	0	2	1	2	1	1	1.29	0	3	0	1	0	0	1	1	2.79	0	3	30	1	3	5	4	2	3	3	3	2	5	5	4	3.333333	5	3	5
311	1	2	1	0	1	1	1.29	0	2	0	4	1	0	5	3	2.79	0	2	23	5	1	2	4	3	3	3	3	4.5	4	2.5	2	4.666667	4	5	3
311	0	1	1	1	1	2	3.99	0	2	0	4	1	0	5	3	2.79	0	2	23	5	1	2	4	3	3	3	3	4.5	4	2.5	2	4.666667	4	5	3
311	1	0	0	0	0	1	1.99	1	2	0	4	1	0	5	3	3.99	1	2	23	5	1	2	4	3	3	3	3	4.5	4	2.5	2	4.666667	4	5	3
311	0	1	0	1	1	0	2.79	1	2	0	4	1	0	5	3	3.99	0	2	23	5	1	2	4	3	3	3	3	4.5	4	2.5	2	4.666667	4	5	3
311	1	2	0	0	1	2	1.99	1	2	0	4	1	0	5	3	1.29	0	2	23	5	1	2	4	3	3	3	3	4.5	4	2.5	2	4.666667	4	5	3
311	0	2	1	2	1	1	1.29	0	2	0	4	1	0	5	3	2.79	0	2	23	5	1	2	4	3	3	3	3	4.5	4	2.5	2	4.666667	4	5	3
312	1	2	1	0	1	1	1.29	0	2	0	3	1	0	6	2	2.79	0	3	67	3	1	4	2	5	3	2	1	2	3.5	2.75	4	4.333333	4	4	3
312	0	1	1	1	1	2	3.99	0	2	0	3	1	0	6	2	2.79	0	2	67	3	1	4	2	5	3	2	1	2	3.5	2.75	4	4.333333	4	4	3
312	1	0	0	0	0	1	1.99	1	2	0	3	1	0	6	2	3.99	1	1	67	3	1	4	2	5	3	2	1	2	3.5	2.75	4	4.333333	4	4	3
312	0	1	0	1	1	0	2.79	1	2	0	3	1	0	6	2	3.99	0	2	67	3	1	4	2	5	3	2	1	2	3.5	2.75	4	4.333333	4	4	3
312	1	2	0	0	1	2	1.99	1	2	0	3	1	0	6	2	1.29	0	2	67	3	1	4	2	5	3	2	1	2	3.5	2.75	4	4.333333	4	4	3
312	0	2	1	2	1	1	1.29	0	2	0	3	1	0	6	2	2.79	0	1	67	3	1	4	2	5	3	2	1	2	3.5	2.75	4	4.333333	4	4	3
313	1	2	1	0	1	1	1.29	0	3	0	1	1	0	8	3	2.79	0	2	23	5	1	3	2	4	3	3	3	3	4	2.75	1.5	4.333333	4	2	4
313	0	1	1	1	1	2	3.99	0	3	0	1	1	0	8	3	2.79	0	3	23	5	1	3	2	4	3	3	3	3	4	2.75	1.5	4.333333	4	2	4
313	1	0	0	0	0	1	1.99	1	3	0	1	1	0	8	3	3.99	1	3	23	5	1	3	2	4	3	3	3	3	4	2.75	1.5	4.333333	4	2	4
313	0	1	0	1	1	0	2.79	1	3	0	1	1	0	8	3	3.99	0	3	23	5	1	3	2	4	3	3	3	3	4	2.75	1.5	4.333333	4	2	4
313	1	2	0	0	1	2	1.99	1	3	0	1	1	0	8	3	1.29	0	2	23	5	1	3	2	4	3	3	3	3	4	2.75	1.5	4.333333	4	2	4
313	0	2	1	2	1	1	1.29	0	3	0	1	1	0	8	3	2.79	0	2	23	5	1	3	2	4	3	3	3	3	4	2.75	1.5	4.333333	4	2	4
314	1	2	1	0	1	1	1.29	0	3	0	1	0	0	1	1	2.79	0	2	32	1	3	5	4	2	3	3	3	2.5	5	4.5	4.5	2.333333	5	3	4
314	0	1	1	1	1	2	3.99	0	3	0	1	0	0	1	1	2.79	0	2	32	1	3	5	4	2	3	3	3	2.5	5	4.5	4.5	2.333333	5	3	4
314	1	0	0	0	0	1	1.99	1	3	0	1	0	0	1	1	3.99	1	3	32	1	3	5	4	2	3	3	3	2.5	5	4.5	4.5	2.333333	5	3	4
314	0	1	0	1	1	0	2.79	1	3	0	1	0	0	1	1	3.99	0	3	32	1	3	5	4	2	3	3	3	2.5	5	4.5	4.5	2.333333	5	3	4
314	1	2	0	0	1	2	1.99	1	3	0	1	0	0	1	1	1.29	0	2	32	1	3	5	4	2	3	3	3	2.5	5	4.5	4.5	2.333333	5	3	4
314	0	2	1	2	1	1	1.29	0	3	0	1	0	0	1	1	2.79	0	3	32	1	3	5	4	2	3	3	3	2.5	5	4.5	4.5	2.333333	5	3	4
315	1	2	1	0	1	1	1.29	0	3	1	5	1	1	8	3	2.79	0	3	47	5	2	3	1	4	3	3	3	5	4.5	2.75	2	4.666667	4	4	4
315	0	1	1	1	1	2	3.99	0	3	1	5	1	1	8	3	2.79	0	3	47	5	2	3	1	4	3	3	3	5	4.5	2.75	2	4.666667	4	4	4
315	1	0	0	0	0	1	1.99	1	3	1	5	1	1	8	3	3.99	1	3	47	5	2	3	1	4	3	3	3	5	4.5	2.75	2	4.666667	4	4	4
315	0	1	0	1	1	0	2.79	1	3	1	5	1	1	8	3	3.99	0	3	47	5	2	3	1	4	3	3	3	5	4.5	2.75	2	4.666667	4	4	4
315	1	2	0	0	1	2	1.99	1	3	1	5	1	1	8	3	1.29	0	2	47	5	2	3	1	4	3	3	3	5	4.5	2.75	2	4.666667	4	4	4
315	0	2	1	2	1	1	1.29	0	3	1	5	1	1	8	3	2.79	0	3	47	5	2	3	1	4	3	3	3	5	4.5	2.75	2	4.666667	4	4	4
316	1	2	1	0	1	1	1.29	0	3	1	7	0	1	6	1	2.79	0	2	55	1	3	5	4	2	3	1	3	3.5	1	1.25	1.5	1.666667	2	3	3
316	0	1	1	1	1	2	3.99	0	3	1	7	0	1	6	1	2.79	0	1	55	1	3	5	4	2	3	1	3	3.5	1	1.25	1.5	1.666667	2	3	3
316	1	0	0	0	0	1	1.99	1	3	1	7	0	1	6	1	3.99	1	2	55	1	3	5	4	2	3	1	3	3.5	1	1.25	1.5	1.666667	2	3	3
316	0	1	0	1	1	0	2.79	1	3	1	7	0	1	6	1	3.99	0	2	55	1	3	5	4	2	3	1	3	3.5	1	1.25	1.5	1.666667	2	3	3
316	1	2	0	0	1	2	1.99	1	3	1	7	0	1	6	1	1.29	0	2	55	1	3	5	4	2	3	1	3	3.5	1	1.25	1.5	1.666667	2	3	3
316	0	2	1	2	1	1	1.29	0	3	1	7	0	1	6	1	2.79	0	2	55	1	3	5	4	2	3	1	3	3.5	1	1.25	1.5	1.666667	2	3	3
317	1	2	1	0	1	1	1.29	0	3	0	2	1	0	8	3	2.79	0	2	25	5	1	4	3	2	3	3	3	4	3.5	3	1.5	4.333333	3	3	3
317	0	1	1	1	1	2	3.99	0	3	0	2	1	0	8	3	2.79	0	2	25	5	1	4	3	2	3	3	3	4	3.5	3	1.5	4.333333	3	3	3
317	1	0	0	0	0	1	1.99	1	3	0	2	1	0	8	3	3.99	1	1	25	5	1	4	3	2	3	3	3	4	3.5	3	1.5	4.333333	3	3	3
317	0	1	0	1	1	0	2.79	1	3	0	2	1	0	8	3	3.99	0	2	25	5	1	4	3	2	3	3	3	4	3.5	3	1.5	4.333333	3	3	3
317	1	2	0	0	1	2	1.99	1	3	0	2	1	0	8	3	1.29	0	2	25	5	1	4	3	2	3	3	3	4	3.5	3	1.5	4.333333	3	3	3
317	0	2	1	2	1	1	1.29	0	3	0	2	1	0	8	3	2.79	0	2	25	5	1	4	3	2	3	3	3	4	3.5	3	1.5	4.333333	3	3	3
318	1	2	1	0	1	1	1.29	0	1	0	3	1	0	8	6	2.79	0	2	58	4	1	3	5	2	3	2	1	4	3	2.5	4	4.333333	5	4	4
318	0	1	1	1	1	2	3.99	0	1	0	3	1	0	8	6	2.79	0	3	58	4	1	3	5	2	3	2	1	4	3	2.5	4	4.333333	5	4	4
318	1	0	0	0	0	1	1.99	1	1	0	3	1	0	8	6	3.99	1	3	58	4	1	3	5	2	3	2	1	4	3	2.5	4	4.333333	5	4	4
318	0	1	0	1	1	0	2.79	1	1	0	3	1	0	8	6	3.99	0	2	58	4	1	3	5	2	3	2	1	4	3	2.5	4	4.333333	5	4	4
318	1	2	0	0	1	2	1.99	1	1	0	3	1	0	8	6	1.29	0	2	58	4	1	3	5	2	3	2	1	4	3	2.5	4	4.333333	5	4	4
318	0	2	1	2	1	1	1.29	0	1	0	3	1	0	8	6	2.79	0	2	58	4	1	3	5	2	3	2	1	4	3	2.5	4	4.333333	5	4	4
319	0	1	1	2	0	1	1.99	0	4	0	4	1	0	2	8	1.29	1	1	40	1	3	5	4	2	3	3	3	2	3	3	4.5	4.333333	1	3	3
319	1	2	0	2	0	0	1.29	1	4	0	4	1	0	2	8	1.99	1	1	40	1	3	5	4	2	3	3	3	2	3	3	4.5	4.333333	1	3	3
319	1	0	1	1	0	0	1.29	0	4	0	4	1	0	2	8	3.99	1	1	40	1	3	5	4	2	3	3	3	2	3	3	4.5	4.333333	1	3	3
319	0	2	1	2	0	1	2.79	0	4	0	4	1	0	2	8	1.29	1	3	40	1	3	5	4	2	3	3	3	2	3	3	4.5	4.333333	1	3	3
319	0	2	1	1	0	2	1.99	0	4	0	4	1	0	2	8	3.99	1	1	40	1	3	5	4	2	3	3	3	2	3	3	4.5	4.333333	1	3	3
319	0	2	0	0	0	2	3.99	1	4	0	4	1	0	2	8	1.99	1	1	40	1	3	5	4	2	3	3	3	2	3	3	4.5	4.333333	1	3	3
320	0	1	1	2	0	1	1.99	0	1	0	5	0	0	5	3	1.29	1	1	63	5	2	3	4	1	3	1	3	3	2.5	2.25	2	3	3	2	2
320	1	2	0	2	0	0	1.29	1	1	0	5	0	0	5	3	1.99	1	2	63	5	2	3	4	1	3	1	3	3	2.5	2.25	2	3	3	2	2
320	1	0	1	1	0	0	1.29	0	1	0	5	0	0	5	3	3.99	1	2	63	5	2	3	4	1	3	1	3	3	2.5	2.25	2	3	3	2	2
320	0	2	1	2	0	1	2.79	0	1	0	5	0	0	5	3	1.29	1	1	63	5	2	3	4	1	3	1	3	3	2.5	2.25	2	3	3	2	2
320	0	2	1	1	0	2	1.99	0	1	0	5	0	0	5	3	3.99	1	2	63	5	2	3	4	1	3	1	3	3	2.5	2.25	2	3	3	2	2
320	0	2	0	0	0	2	3.99	1	1	0	5	0	0	5	3	1.99	1	1	63	5	2	3	4	1	3	1	3	3	2.5	2.25	2	3	3	2	2
321	0	1	1	2	0	1	1.99	0	2	0	7	0	0	5	1	1.29	1	1	23	5	2	4	3	1	3	1	2	4	3	3	3.5	4.666667	2	3	1
321	1	2	0	2	0	0	1.29	1	2	0	7	0	0	5	1	1.99	1	2	23	5	2	4	3	1	3	1	2	4	3	3	3.5	4.666667	2	3	1
321	1	0	1	1	0	0	1.29	0	2	0	7	0	0	5	1	3.99	1	1	23	5	2	4	3	1	3	1	2	4	3	3	3.5	4.666667	2	3	1
321	0	2	1	2	0	1	2.79	0	2	0	7	0	0	5	1	1.29	1	2	23	5	2	4	3	1	3	1	2	4	3	3	3.5	4.666667	2	3	1
321	0	2	1	1	0	2	1.99	0	2	0	7	0	0	5	1	3.99	1	1	23	5	2	4	3	1	3	1	2	4	3	3	3.5	4.666667	2	3	1
321	0	2	0	0	0	2	3.99	1	2	0	7	0	0	5	1	1.99	1	2	23	5	2	4	3	1	3	1	2	4	3	3	3.5	4.666667	2	3	1
322	0	1	1	2	0	1	1.99	0	5	3	8	1	1	5	1	1.29	1	1	40	2	3	5	4	1	3	2	3	2.5	4.5	3.25	3.5	4	2	5	1
322	1	2	0	2	0	0	1.29	1	5	3	8	1	1	5	1	1.99	1	2	40	2	3	5	4	1	3	2	3	2.5	4.5	3.25	3.5	4	2	5	1
322	1	0	1	1	0	0	1.29	0	5	3	8	1	1	5	1	3.99	1	2	40	2	3	5	4	1	3	2	3	2.5	4.5	3.25	3.5	4	2	5	1
322	0	2	1	2	0	1	2.79	0	5	3	8	1	1	5	1	1.29	1	1	40	2	3	5	4	1	3	2	3	2.5	4.5	3.25	3.5	4	2	5	1
322	0	2	1	1	0	2	1.99	0	5	3	8	1	1	5	1	3.99	1	2	40	2	3	5	4	1	3	2	3	2.5	4.5	3.25	3.5	4	2	5	1
322	0	2	0	0	0	2	3.99	1	5	3	8	1	1	5	1	1.99	1	1	40	2	3	5	4	1	3	2	3	2.5	4.5	3.25	3.5	4	2	5	1
323	0	1	1	2	0	1	1.99	0	2	0	6	0	0	6	1	1.29	1	1	75	3	1	5	4	2	3	2	3	3.5	4	3	2	3.666667	4	4	3
323	1	2	0	2	0	0	1.29	1	2	0	6	0	0	6	1	1.99	1	1	75	3	1	5	4	2	3	2	3	3.5	4	3	2	3.666667	4	4	3
323	1	0	1	1	0	0	1.29	0	2	0	6	0	0	6	1	3.99	1	2	75	3	1	5	4	2	3	2	3	3.5	4	3	2	3.666667	4	4	3
323	0	2	1	2	0	1	2.79	0	2	0	6	0	0	6	1	1.29	1	1	75	3	1	5	4	2	3	2	3	3.5	4	3	2	3.666667	4	4	3
323	0	2	1	1	0	2	1.99	0	2	0	6	0	0	6	1	3.99	1	2	75	3	1	5	4	2	3	2	3	3.5	4	3	2	3.666667	4	4	3
323	0	2	0	0	0	2	3.99	1	2	0	6	0	0	6	1	1.99	1	1	75	3	1	5	4	2	3	2	3	3.5	4	3	2	3.666667	4	4	3
324	0	1	1	2	0	1	1.99	0	2	0	9	0	0	5	1	1.29	1	1	56	1	2	4	5	3	3	3	3	2.5	2	2.5	2.5	2.333333	2	2	1
324	1	2	0	2	0	0	1.29	1	2	0	9	0	0	5	1	1.99	1	1	56	1	2	4	5	3	3	3	3	2.5	2	2.5	2.5	2.333333	2	2	1
324	1	0	1	1	0	0	1.29	0	2	0	9	0	0	5	1	3.99	1	1	56	1	2	4	5	3	3	3	3	2.5	2	2.5	2.5	2.333333	2	2	1
324	0	2	1	2	0	1	2.79	0	2	0	9	0	0	5	1	1.29	1	1	56	1	2	4	5	3	3	3	3	2.5	2	2.5	2.5	2.333333	2	2	1
324	0	2	1	1	0	2	1.99	0	2	0	9	0	0	5	1	3.99	1	1	56	1	2	4	5	3	3	3	3	2.5	2	2.5	2.5	2.333333	2	2	1
324	0	2	0	0	0	2	3.99	1	2	0	9	0	0	5	1	1.99	1	2	56	1	2	4	5	3	3	3	3	2.5	2	2.5	2.5	2.333333	2	2	1
325	0	1	1	2	0	1	1.99	0	2	0	7	0	0	5	1	1.29	1	1	21	2	3	5	4	1	3	1	2	3.5	3.5	2.75	4	4.333333	1	4	1
325	1	2	0	2	0	0	1.29	1	2	0	7	0	0	5	1	1.99	1	2	21	2	3	5	4	1	3	1	2	3.5	3.5	2.75	4	4.333333	1	4	1
325	1	0	1	1	0	0	1.29	0	2	0	7	0	0	5	1	3.99	1	1	21	2	3	5	4	1	3	1	2	3.5	3.5	2.75	4	4.333333	1	4	1
325	0	2	1	2	0	1	2.79	0	2	0	7	0	0	5	1	1.29	1	2	21	2	3	5	4	1	3	1	2	3.5	3.5	2.75	4	4.333333	1	4	1
325	0	2	1	1	0	2	1.99	0	2	0	7	0	0	5	1	3.99	1	1	21	2	3	5	4	1	3	1	2	3.5	3.5	2.75	4	4.333333	1	4	1
325	0	2	0	0	0	2	3.99	1	2	0	7	0	0	5	1	1.99	1	2	21	2	3	5	4	1	3	1	2	3.5	3.5	2.75	4	4.333333	1	4	1
326	0	1	1	2	0	1	1.99	0	5	3	8	1	1	5	1	1.29	1	1	41	2	3	5	4	1	3	2	3	2.5	3.5	3	3	3.333333	3	4	2
326	1	2	0	2	0	0	1.29	1	5	3	8	1	1	5	1	1.99	1	2	41	2	3	5	4	1	3	2	3	2.5	3.5	3	3	3.333333	3	4	2
326	1	0	1	1	0	0	1.29	0	5	3	8	1	1	5	1	3.99	1	2	41	2	3	5	4	1	3	2	3	2.5	3.5	3	3	3.333333	3	4	2
326	0	2	1	2	0	1	2.79	0	5	3	8	1	1	5	1	1.29	1	1	41	2	3	5	4	1	3	2	3	2.5	3.5	3	3	3.333333	3	4	2
326	0	2	1	1	0	2	1.99	0	5	3	8	1	1	5	1	3.99	1	2	41	2	3	5	4	1	3	2	3	2.5	3.5	3	3	3.333333	3	4	2
326	0	2	0	0	0	2	3.99	1	5	3	8	1	1	5	1	1.99	1	1	41	2	3	5	4	1	3	2	3	2.5	3.5	3	3	3.333333	3	4	2
327	0	1	1	2	0	1	1.99	0	2	0	6	1	0	5	8	1.29	1	1	58	5	1	4	3	2	3	1	2	3.5	4.5	3.5	3	4	4	3	4
327	1	2	0	2	0	0	1.29	1	2	0	6	1	0	5	8	1.99	1	1	58	5	1	4	3	2	3	1	2	3.5	4.5	3.5	3	4	4	3	4
327	1	0	1	1	0	0	1.29	0	2	0	6	1	0	5	8	3.99	1	1	58	5	1	4	3	2	3	1	2	3.5	4.5	3.5	3	4	4	3	4
327	0	2	1	2	0	1	2.79	0	2	0	6	1	0	5	8	1.29	1	1	58	5	1	4	3	2	3	1	2	3.5	4.5	3.5	3	4	4	3	4
327	0	2	1	1	0	2	1.99	0	2	0	6	1	0	5	8	3.99	1	2	58	5	1	4	3	2	3	1	2	3.5	4.5	3.5	3	4	4	3	4
327	0	2	0	0	0	2	3.99	1	2	0	6	1	0	5	8	1.99	1	1	58	5	1	4	3	2	3	1	2	3.5	4.5	3.5	3	4	4	3	4
328	0	1	1	2	0	1	1.99	0	2	0	6	0	0	6	1	1.29	1	1	78	3	1	5	4	2	3	2	3	3.5	4	2.5	2.5	4.333333	4	5	4
328	1	2	0	2	0	0	1.29	1	2	0	6	0	0	6	1	1.99	1	1	78	3	1	5	4	2	3	2	3	3.5	4	2.5	2.5	4.333333	4	5	4
328	1	0	1	1	0	0	1.29	0	2	0	6	0	0	6	1	3.99	1	2	78	3	1	5	4	2	3	2	3	3.5	4	2.5	2.5	4.333333	4	5	4
328	0	2	1	2	0	1	2.79	0	2	0	6	0	0	6	1	1.29	1	1	78	3	1	5	4	2	3	2	3	3.5	4	2.5	2.5	4.333333	4	5	4
328	0	2	1	1	0	2	1.99	0	2	0	6	0	0	6	1	3.99	1	2	78	3	1	5	4	2	3	2	3	3.5	4	2.5	2.5	4.333333	4	5	4
328	0	2	0	0	0	2	3.99	1	2	0	6	0	0	6	1	1.99	1	1	78	3	1	5	4	2	3	2	3	3.5	4	2.5	2.5	4.333333	4	5	4
329	0	1	1	2	0	1	1.99	0	3	1	7	1	1	6	3	1.29	1	2	26	1	3	5	4	2	1	3	2	4	3	1	1.5	4.666667	5	4	1
329	1	2	0	2	0	0	1.29	1	3	1	7	1	1	6	3	1.99	1	1	26	1	3	5	4	2	1	3	2	4	3	1	1.5	4.666667	5	4	1
329	1	0	1	1	0	0	1.29	0	3	1	7	1	1	6	3	3.99	1	1	26	1	3	5	4	2	1	3	2	4	3	1	1.5	4.666667	5	4	1
329	0	2	1	2	0	1	2.79	0	3	1	7	1	1	6	3	1.29	1	1	26	1	3	5	4	2	1	3	2	4	3	1	1.5	4.666667	5	4	1
329	0	2	1	1	0	2	1.99	0	3	1	7	1	1	6	3	3.99	1	1	26	1	3	5	4	2	1	3	2	4	3	1	1.5	4.666667	5	4	1
329	0	2	0	0	0	2	3.99	1	3	1	7	1	1	6	3	1.99	1	1	26	1	3	5	4	2	1	3	2	4	3	1	1.5	4.666667	5	4	1
330	0	1	1	2	0	1	1.99	0	2	0	1	1	0	6	1	1.29	1	1	30	5	3	1	2	4	3	3	3	3	3	1.75	2.5	3.666667	4	4	4
330	1	2	0	2	0	0	1.29	1	2	0	1	1	0	6	1	1.99	1	3	30	5	3	1	2	4	3	3	3	3	3	1.75	2.5	3.666667	4	4	4
330	1	0	1	1	0	0	1.29	0	2	0	1	1	0	6	1	3.99	1	3	30	5	3	1	2	4	3	3	3	3	3	1.75	2.5	3.666667	4	4	4
330	0	2	1	2	0	1	2.79	0	2	0	1	1	0	6	1	1.29	1	2	30	5	3	1	2	4	3	3	3	3	3	1.75	2.5	3.666667	4	4	4
330	0	2	1	1	0	2	1.99	0	2	0	1	1	0	6	1	3.99	1	2	30	5	3	1	2	4	3	3	3	3	3	1.75	2.5	3.666667	4	4	4
330	0	2	0	0	0	2	3.99	1	2	0	1	1	0	6	1	1.99	1	3	30	5	3	1	2	4	3	3	3	3	3	1.75	2.5	3.666667	4	4	4
331	0	1	1	2	0	1	1.99	0	2	0	8	1	0	7	4	1.29	1	2	34	5	2	3	4	1	3	2	3	5	3.5	1.75	5	4.333333	4	4	3
331	1	2	0	2	0	0	1.29	1	2	0	8	1	0	7	4	1.99	1	1	34	5	2	3	4	1	3	2	3	5	3.5	1.75	5	4.333333	4	4	3
331	1	0	1	1	0	0	1.29	0	2	0	8	1	0	7	4	3.99	1	3	34	5	2	3	4	1	3	2	3	5	3.5	1.75	5	4.333333	4	4	3
331	0	2	1	2	0	1	2.79	0	2	0	8	1	0	7	4	1.29	1	1	34	5	2	3	4	1	3	2	3	5	3.5	1.75	5	4.333333	4	4	3
331	0	2	1	1	0	2	1.99	0	2	0	8	1	0	7	4	3.99	1	3	34	5	2	3	4	1	3	2	3	5	3.5	1.75	5	4.333333	4	4	3
331	0	2	0	0	0	2	3.99	1	2	0	8	1	0	7	4	1.99	1	3	34	5	2	3	4	1	3	2	3	5	3.5	1.75	5	4.333333	4	4	3
332	0	1	1	2	0	1	1.99	0	2	0	9	0	0	5	1	1.29	1	1	58	1	2	4	5	3	3	3	3	2	2	2.5	3	1.666667	3	1	1
332	1	2	0	2	0	0	1.29	1	2	0	9	0	0	5	1	1.99	1	1	58	1	2	4	5	3	3	3	3	2	2	2.5	3	1.666667	3	1	1
332	1	0	1	1	0	0	1.29	0	2	0	9	0	0	5	1	3.99	1	1	58	1	2	4	5	3	3	3	3	2	2	2.5	3	1.666667	3	1	1
332	0	2	1	2	0	1	2.79	0	2	0	9	0	0	5	1	1.29	1	1	58	1	2	4	5	3	3	3	3	2	2	2.5	3	1.666667	3	1	1
332	0	2	1	1	0	2	1.99	0	2	0	9	0	0	5	1	3.99	1	1	58	1	2	4	5	3	3	3	3	2	2	2.5	3	1.666667	3	1	1
332	0	2	0	0	0	2	3.99	1	2	0	9	0	0	5	1	1.99	1	2	58	1	2	4	5	3	3	3	3	2	2	2.5	3	1.666667	3	1	1
333	0	1	1	2	0	1	1.99	0	1	0	8	0	0	8	5	1.29	1	1	47	4	2	3	1	5	3	3	3	5	2.5	3	4.5	1.666667	4	2	5
333	1	2	0	2	0	0	1.29	1	1	0	8	0	0	8	5	1.99	1	2	47	4	2	3	1	5	3	3	3	5	2.5	3	4.5	1.666667	4	2	5
333	1	0	1	1	0	0	1.29	0	1	0	8	0	0	8	5	3.99	1	3	47	4	2	3	1	5	3	3	3	5	2.5	3	4.5	1.666667	4	2	5
333	0	2	1	2	0	1	2.79	0	1	0	8	0	0	8	5	1.29	1	1	47	4	2	3	1	5	3	3	3	5	2.5	3	4.5	1.666667	4	2	5
333	0	2	1	1	0	2	1.99	0	1	0	8	0	0	8	5	3.99	1	2	47	4	2	3	1	5	3	3	3	5	2.5	3	4.5	1.666667	4	2	5
333	0	2	0	0	0	2	3.99	1	1	0	8	0	0	8	5	1.99	1	2	47	4	2	3	1	5	3	3	3	5	2.5	3	4.5	1.666667	4	2	5
334	0	1	1	2	0	1	1.99	0	2	0	7	1	0	8	3	1.29	1	1	66	2	1	4	5	3	3	3	1	4	3.5	3	1.5	4.666667	4	4	2
[truncated: 761 more rows]
